# Supplementary material for: Blinded and unblinded sample size reestimation procedures for stepped‐wedge cluster randomized trials
Source: Biom J. 2018 Aug 3;60(5):903–16. doi: 10.1002/bimj.201700125 (PMC6175439; doi:10.1002/bimj.201700125)
Supplement: Supplementary file 1 — Supplementary Material [file BIMJ-60-903-s001.zip]

Archive with 7 entries (5 files):
- Code - v3/
- Code - v3/Figure_and_Table_production.R
- Code - v3/README.txt
- Code - v3/intermediate_results/
- Code - v3/intermediate_results/TDS1_scenario_246.csv
- Code - v3/intermediate_results/TDS2_scenario_246.csv
- Code - v3/ssre.sw.R
