# Supplementary material for: Blinded and unblinded sample size reestimation procedures for stepped‐wedge cluster randomized trials
Source: Biom J. 2018 Aug 3;60(5):903–16. doi: 10.1002/bimj.201700125 (PMC6175439; doi:10.1002/bimj.201700125)
Supplement: Supplementary file 1 — Supplementary Material [file BIMJ-60-903-s001.zip › Code - v3/README.txt]

Title: Blinded and unblinded sample size re-estimation procedures for
stepped-wedge cluster randomized trials
Authors: Michael J. Grayling, Adrian P. Mander, James M. S. Wason

All code was written by Michael J. Grayling, who can be contacted at
mjg211@cam.ac.uk.

It was tested on R v. 3.3.2, on macOS 10.12.4, with the following versions of
the following packages:
  
 - ggplot2:  v. 2.2.1
 - lme4:     v. 1.1-12
 - MASS:     v. 7.3-45
 - Matrix:   v. 1.2-7.1
 - snowfall: v. 1.84-6.1
 - stats:    v. 3.3.2
 - dplyr:    v. 0.7.4
 - tibble:   v. 1.4.2
 - pbkrtest: v. 0.4-7

Figure_and_Table_production.R is used to reproduce the results presented in the
paper, employing the function ssre.sw (ssre.sw.R). This file is split up
according to which Figure/Table it produces. Given that this simulation study
is extremely time consuming, intermediate results have also been provided in
the ~/intermediate_results folder. To use these results, the contents can be
transferred to the current working directory. Then the sections of 
Figure_and_Table_production.R implementing the simulation study can be skipped.
To verify that the code works, i.e. that it will run to completion given enough
time, the value of the argument replicates can be reduced. With this though,
the Monte Carlo error grows substantially and so any results cannot be compared
to those presented in the paper.
