# Supplementary material for: Blinded and unblinded sample size reestimation procedures for stepped‐wedge cluster randomized trials
Source: Biom J. 2018 Aug 3;60(5):903–16. doi: 10.1002/bimj.201700125 (PMC6175439; doi:10.1002/bimj.201700125)
Supplement: Supplementary file 1 — Supplementary Material [file BIMJ-60-903-s001.zip › Code - v3/intermediate_results/TDS1_scenario_246.csv]

	X	alpha	beta	delta	sigma.e.tilde	sigma.c.tilde	n.sw	tau	sigma.e	sigma.c	pi1	pi2	pi3	pi4	pi5	n.min	n.max	t	blinded	correction	assume.sigma.c.0	REML	kr	replicates	Mean Reject	Mean N	Mean Under.P	Mean Over.P	Mean est.sigma.c	Mean est.sigma.e	Mean f.est.sigma.c	Mean f.est.sigma.e	25th N	50th N	75th N	25th est.sigma.c	50th est.sigma.c	75th est.sigma.c	25th est.sigma.e	50th est.sigma.e	75th est.sigma.e
1	1	0.05	0.1	0.2	0.509901951359279	0.1	35	0	0.714142842854285	0.14142135623731	0	0	0	0	0	1	1000	3	0	0	0	1	0	1e+05	0.06044	1489.222	0	0	0.120705059508667	0.71353576458967	0.125497682943995	0.713427618423846	1364	1556	1684	0.0662719198692699	0.12081211734678	0.172820992793324	0.696855241493	0.713377117943023	0.730226086009569
2	2	0.05	0.1	0.2	0.714142842854285	0.1	67	0	0.714142842854285	0.14142135623731	0	0	0	0	0	1	1000	3	0	0	0	1	0	1e+05	0.06534	1305.5692	0	0.07446	0.12434856829658	0.71391109203604	0.123699116558472	0.713426800826623	1244	1356	1436	0.0778089199596871	0.122459479714847	0.169393868779405	0.70187444613147	0.713816088064061	0.725887587757775
3	3	0.05	0.1	0.2	0.877496438739212	0.1	102	0	0.714142842854285	0.14142135623731	0	0	0	0	0	1	1000	3	0	0	0	1	0	1e+05	0.06511	1362.18208	0	0.19819	0.12627448464707	0.713995821415876	0.125730618125033	0.713696659390021	1280	1376	1432	0.0819354452698655	0.123946359322386	0.168148780259365	0.704214075022624	0.713904556226604	0.723761798214941
4	4	0.05	0.1	0.2	0.509901951359279	0.14142135623731	36	0	0.714142842854285	0.14142135623731	0	0	0	0	0	1	1000	3	0	0	0	1	0	1e+05	0.05844	1479.47072	0	0	0.120789445981207	0.713601875686024	0.125552046419649	0.713446101239387	1352	1544	1672	0.0666320071393382	0.120762063172642	0.173007484033035	0.697002715031803	0.713440774236175	0.730052075569659
5	5	0.05	0.1	0.2	0.714142842854285	0.14142135623731	70	0	0.714142842854285	0.14142135623731	0	0	0	0	0	1	1000	3	0	0	0	1	0	1e+05	0.06523	1302.46544	0	0.08163	0.124664690687424	0.71391727306367	0.12405332350221	0.713486523757407	1240	1352	1424	0.0785620763634641	0.122620427349738	0.168949264225727	0.702100087404794	0.713851509955347	0.725681783457666
6	6	0.05	0.1	0.2	0.877496438739212	0.14142135623731	106	0	0.714142842854285	0.14142135623731	0	0	0	0	0	1	1000	3	0	0	0	1	0	1e+05	0.06463	1380.2828	0	0.2368	0.126479107696601	0.713970276707021	0.126020143039634	0.713666900703295	1296	1384	1440	0.0826474301858669	0.123846906500578	0.16792099954498	0.704355547030456	0.713884016035048	0.723556583935825
7	7	0.05	0.1	0.2	0.509901951359279	0.173205080756888	37	0	0.714142842854285	0.14142135623731	0	0	0	0	0	1	1000	3	0	0	0	1	0	1e+05	0.05921	1470.18632	0	0	0.120460665967608	0.713632543890933	0.12491615251749	0.713426441865802	1348	1532	1660	0.0675461444993452	0.120057853005534	0.171829400860024	0.697366309788549	0.713551076807329	0.72981644775995
8	8	0.05	0.1	0.2	0.714142842854285	0.173205080756888	71	0	0.714142842854285	0.14142135623731	0	0	0	0	0	1	1000	3	0	0	0	1	0	1e+05	0.0643	1302.03928	0	0.08223	0.124829566481743	0.713799439078945	0.124087847679933	0.713388253827481	1244	1348	1420	0.078937881644625	0.123020537350033	0.168883682054242	0.702069632483974	0.713682633625174	0.725456145677495
9	9	0.05	0.1	0.2	0.877496438739212	0.173205080756888	107	0	0.714142842854285	0.14142135623731	0	0	0	0	0	1	1000	3	0	0	0	1	0	1e+05	0.06407	1384.72904	0	0.25199	0.126092429603364	0.713947418645858	0.125674676142777	0.713658821691996	1292	1388	1444	0.08232260210571	0.123314030973406	0.167306567346125	0.70446333511449	0.713889552012489	0.723438450580171
10	10	0.05	0.1	0.2	0.509901951359279	0.1	35	0.2	0.714142842854285	0.14142135623731	0	0	0	0	0	1	1000	3	0	0	0	1	0	1e+05	0.87989	1487.98216	0	0	0.120038139562945	0.713565781960793	0.125221259062974	0.713352558374208	1364	1556	1684	0.0660353035769806	0.11961828190881	0.17181723875222	0.696683174285566	0.713521123487807	0.730270493484378
11	11	0.05	0.1	0.2	0.714142842854285	0.1	67	0.2	0.714142842854285	0.14142135623731	0	0	0	0	0	1	1000	3	0	0	0	1	0	1e+05	0.88578	1304.55168	0	0.07422	0.123969013342559	0.713939418293757	0.123458176171651	0.713472972081193	1244	1356	1436	0.0774075050219627	0.122192752432875	0.168607470172156	0.701944046032876	0.713849195965194	0.725883802070924
12	12	0.05	0.1	0.2	0.877496438739212	0.1	102	0.2	0.714142842854285	0.14142135623731	0	0	0	0	0	1	1000	3	0	0	0	1	0	1e+05	0.89632	1361.85536	0	0.19935	0.126086921403885	0.71402845705311	0.125528101445994	0.713711512521301	1280	1376	1432	0.0819335565923257	0.123437009517102	0.16765707836619	0.704242618926197	0.713937602260098	0.723726169134833
13	13	0.05	0.1	0.2	0.509901951359279	0.14142135623731	36	0.2	0.714142842854285	0.14142135623731	0	0	0	0	0	1	1000	3	0	0	0	1	0	1e+05	0.8788	1479.47832	0	0	0.120380425833943	0.713738265973554	0.125488449511	0.71340449872383	1352	1544	1672	0.0665515093411883	0.119863169973047	0.172428249948281	0.697284165372881	0.713570002048418	0.730150609007256
14	14	0.05	0.1	0.2	0.714142842854285	0.14142135623731	70	0.2	0.714142842854285	0.14142135623731	0	0	0	0	0	1	1000	3	0	0	0	1	0	1e+05	0.88432	1301.85192	0	0.08286	0.124528182224813	0.713841018477015	0.123744367641453	0.713402856625083	1240	1352	1424	0.0785524613152671	0.122861478430479	0.169065255385625	0.701975682938126	0.713783267740013	0.725495701069098
15	15	0.05	0.1	0.2	0.877496438739212	0.14142135623731	106	0.2	0.714142842854285	0.14142135623731	0	0	0	0	0	1	1000	3	0	0	0	1	0	1e+05	0.89679	1379.92144	0	0.23924	0.12626207544301	0.713901413300253	0.125821446527808	0.713625822860211	1288	1384	1440	0.0821856778153157	0.123675150451981	0.167626396499816	0.704280969851698	0.713864552289283	0.723480205873212
16	16	0.05	0.1	0.2	0.509901951359279	0.173205080756888	37	0.2	0.714142842854285	0.14142135623731	0	0	0	0	0	1	1000	3	0	0	0	1	0	1e+05	0.88037	1470.98064	0	0	0.120659062082472	0.713756262529369	0.125244894937685	0.71344053156316	1348	1532	1660	0.0670046879383994	0.120583791745567	0.171901582030649	0.697400624343978	0.713587033012915	0.7299976908344
17	17	0.05	0.1	0.2	0.714142842854285	0.173205080756888	71	0.2	0.714142842854285	0.14142135623731	0	0	0	0	0	1	1000	3	0	0	0	1	0	1e+05	0.88642	1301.60736	0	0.08439	0.124674551948291	0.713817358963162	0.123918607650624	0.713405516161259	1244	1348	1420	0.0788853959949868	0.122876650481564	0.169175996900131	0.702100900410457	0.713745871567882	0.725446466103076
18	18	0.05	0.1	0.2	0.877496438739212	0.173205080756888	107	0.2	0.714142842854285	0.14142135623731	0	0	0	0	0	1	1000	3	0	0	0	1	0	1e+05	0.89545	1385.6676	0	0.24784	0.126832303245417	0.714065502631468	0.126448337227913	0.713796399703435	1300	1388	1444	0.0827520392342555	0.124215862461453	0.167955001060604	0.704562779494708	0.714086972786564	0.723517420321329
19	19	0.05	0.1	0.2	0.509901951359279	0.1	35	0	0.714142842854285	0.14142135623731	0	0	0	0	0	1	1000	3	1	0	0	1	0	1e+05	0.05811	1493.19504	0	0	0.121498804939046	0.713687199483803	0.125893951860108	0.713396482182411	1372	1556	1684	0.0694735056224824	0.123361604437719	0.173008386775291	0.696843621330107	0.713531738193985	0.730339052780072
20	20	0.05	0.1	0.2	0.714142842854285	0.1	67	0	0.714142842854285	0.14142135623731	0	0	0	0	0	1	1000	3	1	0	0	1	0	1e+05	0.05894	1310.75896	0	0.07042	0.125390614992978	0.713888011531667	0.125093691861614	0.713458166926986	1252	1364	1436	0.0812528506381304	0.124397594068039	0.169228773437761	0.701778940830258	0.713845120491239	0.725938701931177
21	21	0.05	0.1	0.2	0.877496438739212	0.1	102	0	0.714142842854285	0.14142135623731	0	0	0	0	0	1	1000	3	1	0	0	1	0	1e+05	0.06316	1363.71808	0	0.1854	0.126954900989014	0.714031207542328	0.126142324003636	0.713682260722188	1288	1376	1432	0.084330783955946	0.124632028803604	0.167738065877891	0.704248326078071	0.713999888884641	0.723910573773398
22	22	0.05	0.1	0.2	0.509901951359279	0.14142135623731	36	0	0.714142842854285	0.14142135623731	0	0	0	0	0	1	1000	3	1	0	0	1	0	1e+05	0.05681	1485.81536	0	0	0.121955466179205	0.713670544543519	0.12583018313527	0.713396894121805	1368	1552	1672	0.0711691894056068	0.123906820656904	0.172651932264303	0.697099564380307	0.713511749877039	0.730115597318881
23	23	0.05	0.1	0.2	0.714142842854285	0.14142135623731	70	0	0.714142842854285	0.14142135623731	0	0	0	0	0	1	1000	3	1	0	0	1	0	1e+05	0.05926	1307.83976	0	0.07641	0.12556064528475	0.713917683976408	0.125082733216882	0.713416462115133	1256	1352	1424	0.0819687303757074	0.124207949609526	0.168840242078417	0.702101022029725	0.713929971517465	0.725666152886836
24	24	0.05	0.1	0.2	0.877496438739212	0.14142135623731	106	0	0.714142842854285	0.14142135623731	0	0	0	0	0	1	1000	3	1	0	0	1	0	1e+05	0.06429	1380.8692	0	0.22719	0.126852021742868	0.713975827737217	0.126065317172453	0.71367165888222	1304	1384	1440	0.0841279473694321	0.124293259458421	0.167472885525187	0.704343643226432	0.713869331795568	0.723547298389372
25	25	0.05	0.1	0.2	0.509901951359279	0.173205080756888	37	0	0.714142842854285	0.14142135623731	0	0	0	0	0	1	1000	3	1	0	0	1	0	1e+05	0.0583	1477.10896	0	0	0.12222683385334	0.713814567132114	0.125940005388865	0.713421933118089	1364	1540	1660	0.0714362952018407	0.123735435282643	0.172887668809975	0.697414288951108	0.713586980031637	0.730095301033179
26	26	0.05	0.1	0.2	0.714142842854285	0.173205080756888	71	0	0.714142842854285	0.14142135623731	0	0	0	0	0	1	1000	3	1	0	0	1	0	1e+05	0.05935	1305.80608	0	0.07934	0.125217599008144	0.713920771261882	0.124835811491675	0.713453019735109	1252	1348	1420	0.0810855729161133	0.123742787122574	0.168418990144325	0.702129845794639	0.713881274553181	0.725660646370513
27	27	0.05	0.1	0.2	0.877496438739212	0.173205080756888	107	0	0.714142842854285	0.14142135623731	0	0	0	0	0	1	1000	3	1	0	0	1	0	1e+05	0.06299	1386.23056	0	0.24026	0.127026714858646	0.714082703230757	0.126213294271682	0.713784471256391	1300	1388	1444	0.0844950123129122	0.124714006545134	0.167545234642052	0.704503590067627	0.714053192406888	0.72364986292173
28	28	0.05	0.1	0.2	0.509901951359279	0.1	35	0.2	0.714142842854285	0.14142135623731	0	0	0	0	0	1	1000	3	1	0	0	1	0	1e+05	0.88117	1582.9528	0	0	0.154773532478368	0.713741061591618	0.126705064727984	0.713471536239141	1492	1612	1724	0.107316399969322	0.15476196241754	0.203413455109036	0.696878897089919	0.713505357218866	0.730546623388464
29	29	0.05	0.1	0.2	0.714142842854285	0.1	67	0.2	0.714142842854285	0.14142135623731	0	0	0	0	0	1	1000	3	1	0	0	1	0	1e+05	0.88592	1378.63648	0	0.01549	0.156500639945577	0.713902279909798	0.126119237261184	0.713456942356563	1324	1396	1460	0.112693061470977	0.153190292113688	0.197276350998493	0.701737998126986	0.713897872869192	0.725927823512548
30	30	0.05	0.1	0.2	0.877496438739212	0.1	102	0.2	0.714142842854285	0.14142135623731	0	0	0	0	0	1	1000	3	1	0	0	1	0	1e+05	0.89352	1397.39072	0	0.06377	0.156813743521759	0.713979875783632	0.1263397707266	0.713583656882187	1352	1408	1448	0.114260963667751	0.152357031086348	0.195508977180453	0.704171019595921	0.713865134613869	0.723727955703861
31	31	0.05	0.1	0.2	0.509901951359279	0.14142135623731	36	0.2	0.714142842854285	0.14142135623731	0	0	0	0	0	1	1000	3	1	0	0	1	0	1e+05	0.88172	1572.246	0	0	0.154698105581968	0.713648832859024	0.126706172377835	0.713432031156655	1480	1600	1712	0.107845428127501	0.154535911125525	0.202433879402659	0.696919065365606	0.713509463556515	0.730158025292921
32	32	0.05	0.1	0.2	0.714142842854285	0.14142135623731	70	0.2	0.714142842854285	0.14142135623731	0	0	0	0	0	1	1000	3	1	0	0	1	0	1e+05	0.88482	1372.68728	0	0.0171	0.15631898573679	0.713966149948566	0.125833349982885	0.713455709875429	1320	1392	1448	0.112856917726748	0.152646635766268	0.196671897305982	0.702056512665864	0.713918416096082	0.725761055144907
33	33	0.05	0.1	0.2	0.877496438739212	0.14142135623731	106	0.2	0.714142842854285	0.14142135623731	0	0	0	0	0	1	1000	3	1	0	0	1	0	1e+05	0.89574	1410.46288	0	0.08633	0.156885251618886	0.714050976484312	0.126243790366667	0.713678765785918	1368	1416	1456	0.114043119168039	0.151825167307007	0.195004970640323	0.704439910451746	0.714020326969108	0.72357266754327
34	34	0.05	0.1	0.2	0.509901951359279	0.173205080756888	37	0.2	0.714142842854285	0.14142135623731	0	0	0	0	0	1	1000	3	1	0	0	1	0	1e+05	0.88248	1563.52312	0	0	0.154847953985296	0.713847642460311	0.126953249689564	0.713471598415942	1476	1596	1700	0.107741987364136	0.154405974373223	0.202438259625408	0.697563738719592	0.713734329081877	0.730172824410534
35	35	0.05	0.1	0.2	0.714142842854285	0.173205080756888	71	0.2	0.714142842854285	0.14142135623731	0	0	0	0	0	1	1000	3	1	0	0	1	0	1e+05	0.88623	1370.86816	0	0.0173	0.156647279949531	0.713884986483276	0.126129718541126	0.713359696380096	1316	1388	1452	0.113003059272783	0.15283478620445	0.197062183431403	0.702150034247866	0.713839631005262	0.725636542855179
36	36	0.05	0.1	0.2	0.877496438739212	0.173205080756888	107	0.2	0.714142842854285	0.14142135623731	0	0	0	0	0	1	1000	3	1	0	0	1	0	1e+05	0.89735	1414.20152	0	0.09449	0.157075335817084	0.714013405358583	0.126413246922486	0.713664037660253	1372	1420	1460	0.114514758928748	0.152255476209442	0.19510333100308	0.704411166232688	0.71397192413214	0.723529728289223
37	37	0.05	0.1	0.2	0.509901951359279	0.1	35	0	0.714142842854285	0.14142135623731	0	0	0	0	0	35	1000	3	0	0	0	1	0	1e+05	0.05949	1487.9664	0	8e-05	0.119769434517656	0.713687682919101	0.125058120691806	0.713410737019302	1356	1556	1684	0.0656680584388748	0.119529852437561	0.171896642499198	0.696924157370652	0.713541071100551	0.730307833047409
38	38	0.05	0.1	0.2	0.714142842854285	0.1	67	0	0.714142842854285	0.14142135623731	0	0	0	0	0	67	1000	3	0	0	0	1	0	1e+05	0.05846	1393.98696	0	0.45851	0.124423599538149	0.713869752346589	0.12686650899504	0.713688339412009	1340	1356	1436	0.0778416962425871	0.123090642569937	0.169529202680752	0.701798882315342	0.713776796880752	0.725873537318589
39	39	0.05	0.1	0.2	0.877496438739212	0.1	102	0	0.714142842854285	0.14142135623731	0	0	0	0	0	102	1000	3	0	0	0	1	0	1e+05	0.05619	2040	0	1	0.12607791519374	0.714018924560123	0.127985480766091	0.714110545011207	2040	2040	2040	0.0820798019047643	0.12340298406126	0.167608852085709	0.704289791747771	0.714001049427827	0.72368217868959
40	40	0.05	0.1	0.2	0.509901951359279	0.14142135623731	36	0	0.714142842854285	0.14142135623731	0	0	0	0	0	36	1000	3	0	0	0	1	0	1e+05	0.06075	1477.13952	0	0.00028	0.120053261337708	0.713533778196037	0.12511138305042	0.713363347000895	1352	1544	1672	0.0659207992657481	0.120210136592513	0.17216197613131	0.696963087202486	0.713419302399863	0.729815242511919
41	41	0.05	0.1	0.2	0.714142842854285	0.14142135623731	70	0	0.714142842854285	0.14142135623731	0	0	0	0	0	70	1000	3	0	0	0	1	0	1e+05	0.05849	1422.8296	0	0.67651	0.124401473137523	0.713981999378569	0.126895170321581	0.713877416342457	1400	1400	1424	0.0785893636239063	0.123124372443175	0.168621489021961	0.702156990457862	0.713910619156603	0.725823883948194
42	42	0.05	0.1	0.2	0.877496438739212	0.14142135623731	106	0	0.714142842854285	0.14142135623731	0	0	0	0	0	106	1000	3	0	0	0	1	0	1e+05	0.05631	2120	0	1	0.126277702642282	0.714004261823303	0.128095657081509	0.714049156592919	2120	2120	2120	0.0824846166727201	0.123549593050194	0.167513633888611	0.704475934833539	0.713969464313786	0.723503110809881
43	43	0.05	0.1	0.2	0.509901951359279	0.173205080756888	37	0	0.714142842854285	0.14142135623731	0	0	0	0	0	37	1000	3	0	0	0	1	0	1e+05	0.06111	1470.99456	0	0.00117	0.120804245345378	0.713702768949506	0.125490494970412	0.713351662468839	1348	1532	1668	0.067115176862823	0.120876958292294	0.1722584043069	0.697342889876042	0.713647210409303	0.729756880817041
44	44	0.05	0.1	0.2	0.714142842854285	0.173205080756888	71	0	0.714142842854285	0.14142135623731	0	0	0	0	0	71	1000	3	0	0	0	1	0	1e+05	0.05907	1435.74288	0	0.74783	0.124803572542376	0.713985122416537	0.127258467936599	0.713924418784893	1420	1420	1428	0.0787796021386495	0.122889384482651	0.169099416068533	0.702260951013052	0.713939381681039	0.725575840632647
45	45	0.05	0.1	0.2	0.877496438739212	0.173205080756888	107	0	0.714142842854285	0.14142135623731	0	0	0	0	0	107	1000	3	0	0	0	1	0	1e+05	0.0568	2140	0	1	0.126340973698168	0.713976079263918	0.128081101596178	0.714074705442368	2140	2140	2140	0.0825092742796507	0.123951112871853	0.167818385714783	0.704379104498404	0.713906710243261	0.723479935871885
46	46	0.05	0.1	0.2	0.509901951359279	0.1	35	0.2	0.714142842854285	0.14142135623731	0	0	0	0	0	35	1000	3	0	0	0	1	0	1e+05	0.87766	1487.38688	0	0.00017	0.120064524191646	0.713615236149042	0.125120789989727	0.713406829130276	1356	1556	1684	0.065624940964501	0.120153385813627	0.172164922028764	0.696683939760219	0.713543111764323	0.730218372311756
47	47	0.05	0.1	0.2	0.714142842854285	0.1	67	0.2	0.714142842854285	0.14142135623731	0	0	0	0	0	67	1000	3	0	0	0	1	0	1e+05	0.90052	1393.87408	0	0.46182	0.124162932031458	0.713827236783906	0.126725979707903	0.713658766296928	1340	1356	1436	0.0773388975736236	0.122802399482113	0.169132817129451	0.701717161411222	0.713715304059219	0.72583800485329
48	48	0.05	0.1	0.2	0.877496438739212	0.1	102	0.2	0.714142842854285	0.14142135623731	0	0	0	0	0	102	1000	3	0	0	0	1	0	1e+05	0.96989	2040	0	1	0.126431351904702	0.713961239038546	0.128245740119707	0.714013540435753	2040	2040	2040	0.082065739158686	0.123822191346203	0.168271657681127	0.704155899076691	0.71387238391625	0.723695119653259
49	49	0.05	0.1	0.2	0.509901951359279	0.14142135623731	36	0.2	0.714142842854285	0.14142135623731	0	0	0	0	0	36	1000	3	0	0	0	1	0	1e+05	0.87786	1479.13632	0	0.00041	0.120456160482543	0.713673916140937	0.125242862413313	0.713433866059397	1352	1544	1672	0.0663186335243027	0.120305373652494	0.172549125172768	0.697126200340123	0.713562007522493	0.730088208276779
50	50	0.05	0.1	0.2	0.714142842854285	0.14142135623731	70	0.2	0.714142842854285	0.14142135623731	0	0	0	0	0	70	1000	3	0	0	0	1	0	1e+05	0.90483	1422.22528	0	0.68095	0.1241344611146	0.713801024399775	0.126568468736162	0.713784156618588	1400	1400	1424	0.0780628392553182	0.122375959120657	0.168192868930443	0.70201594243835	0.713701063745822	0.725527051543175
51	51	0.05	0.1	0.2	0.877496438739212	0.14142135623731	106	0.2	0.714142842854285	0.14142135623731	0	0	0	0	0	106	1000	3	0	0	0	1	0	1e+05	0.97507	2120	0	1	0.126379099168858	0.713927712614908	0.128156195797193	0.713992898440887	2120	2120	2120	0.082492982269572	0.123647756398677	0.16791875591176	0.704318418653434	0.71389112062885	0.723477222417868
52	52	0.05	0.1	0.2	0.509901951359279	0.173205080756888	37	0.2	0.714142842854285	0.14142135623731	0	0	0	0	0	37	1000	3	0	0	0	1	0	1e+05	0.87802	1468.29616	0	0.00098	0.120161993569923	0.713593888225476	0.124895469624843	0.713386625208869	1348	1532	1660	0.0664103561956708	0.11969379612458	0.171962058769672	0.697241608885138	0.713501456173166	0.729793536233608
53	53	0.05	0.1	0.2	0.714142842854285	0.173205080756888	71	0.2	0.714142842854285	0.14142135623731	0	0	0	0	0	71	1000	3	0	0	0	1	0	1e+05	0.90906	1435.73088	0	0.75071	0.124675492582887	0.713895612276354	0.127254629156606	0.713840045453441	1420	1420	1420	0.0785972651931148	0.122946958923909	0.168974964407739	0.702109552081331	0.713804798615714	0.725568078036065
54	54	0.05	0.1	0.2	0.877496438739212	0.173205080756888	107	0.2	0.714142842854285	0.14142135623731	0	0	0	0	0	107	1000	3	0	0	0	1	0	1e+05	0.97447	2140	0	1	0.12629877116011	0.714088127245115	0.128133394153819	0.714110709000987	2140	2140	2140	0.0823370680782391	0.123745142957729	0.167446316407671	0.704582608386	0.714035861957015	0.723609923102143
55	55	0.05	0.1	0.2	0.509901951359279	0.1	35	0	0.714142842854285	0.14142135623731	0	0	0	0	0	35	1000	3	1	0	0	1	0	1e+05	0.0576	1493.05672	0	9e-05	0.121464247715322	0.713619411254492	0.125503859561276	0.713392782653649	1372	1556	1684	0.0695329339948558	0.123156679774493	0.172699248966664	0.696708107681553	0.713476602600647	0.730369600371054
56	56	0.05	0.1	0.2	0.714142842854285	0.1	67	0	0.714142842854285	0.14142135623731	0	0	0	0	0	67	1000	3	1	0	0	1	0	1e+05	0.05861	1394.33096	0	0.451	0.125132561795071	0.713919073756741	0.12677854031018	0.71368833470532	1340	1356	1436	0.0812721551254121	0.124105324360741	0.168529020692786	0.701723350304011	0.713830939694742	0.72602747118422
57	57	0.05	0.1	0.2	0.877496438739212	0.1	102	0	0.714142842854285	0.14142135623731	0	0	0	0	0	102	1000	3	1	0	0	1	0	1e+05	0.05743	2040	0	1	0.127023185420039	0.714010070485122	0.128266176078205	0.714038406068142	2040	2040	2040	0.0842438171161918	0.124440822335212	0.167885423711491	0.704168902404077	0.713962259661245	0.723770143352979
58	58	0.05	0.1	0.2	0.509901951359279	0.14142135623731	36	0	0.714142842854285	0.14142135623731	0	0	0	0	0	36	1000	3	1	0	0	1	0	1e+05	0.05689	1484.40904	0	0.00023	0.121337028346861	0.713771106352766	0.125307147176762	0.713412157400357	1368	1552	1672	0.0700906934008866	0.122990188924583	0.172650785536533	0.697113377244824	0.713607766276296	0.730165734776458
59	59	0.05	0.1	0.2	0.714142842854285	0.14142135623731	70	0	0.714142842854285	0.14142135623731	0	0	0	0	0	70	1000	3	1	0	0	1	0	1e+05	0.05791	1422.84128	0	0.67211	0.125660693865279	0.713969882760695	0.127320895823201	0.713810137924419	1400	1400	1424	0.0816927323080308	0.12443458018837	0.168914258250148	0.702124069892767	0.713867374373677	0.725742631311905
60	60	0.05	0.1	0.2	0.877496438739212	0.14142135623731	106	0	0.714142842854285	0.14142135623731	0	0	0	0	0	106	1000	3	1	0	0	1	0	1e+05	0.05744	2120	0	1	0.127147872053159	0.713988616700022	0.128225329226175	0.714058926260461	2120	2120	2120	0.0847097787254911	0.124635126840636	0.16762119534797	0.704408564853259	0.713923112540826	0.72351534758301
61	61	0.05	0.1	0.2	0.509901951359279	0.173205080756888	37	0	0.714142842854285	0.14142135623731	0	0	0	0	0	37	1000	3	1	0	0	1	0	1e+05	0.05743	1476.3116	0	0.00065	0.122064891102644	0.713710563780851	0.125809835325634	0.713407110303459	1364	1540	1660	0.0716262908491724	0.123611844729899	0.172726566194992	0.697275480075702	0.71352333097041	0.730021348113343
62	62	0.05	0.1	0.2	0.714142842854285	0.173205080756888	71	0	0.714142842854285	0.14142135623731	0	0	0	0	0	71	1000	3	1	0	0	1	0	1e+05	0.05904	1435.6124	0	0.74931	0.125394305784361	0.713840523831752	0.127055359442998	0.713822664677294	1420	1420	1428	0.0817581129436236	0.124262761185105	0.168366091257175	0.702097604885164	0.71381416204883	0.725565685240843
63	63	0.05	0.1	0.2	0.877496438739212	0.173205080756888	107	0	0.714142842854285	0.14142135623731	0	0	0	0	0	107	1000	3	1	0	0	1	0	1e+05	0.05538	2140	0	1	0.127388566245638	0.714023494594396	0.128428558214332	0.714060549063622	2140	2140	2140	0.0847314917666599	0.125010421925413	0.167772490476266	0.704398014980879	0.713963071747517	0.723508150231299
64	64	0.05	0.1	0.2	0.509901951359279	0.1	35	0.2	0.714142842854285	0.14142135623731	0	0	0	0	0	35	1000	3	1	0	0	1	0	1e+05	0.8844	1583.3448	0	1e-05	0.154332538906441	0.713868907210033	0.126495086904208	0.713472923405903	1492	1612	1724	0.107391429230018	0.154343923118661	0.202540267373106	0.696951726876936	0.713825085674456	0.730634073951385
65	65	0.05	0.1	0.2	0.714142842854285	0.1	67	0.2	0.714142842854285	0.14142135623731	0	0	0	0	0	67	1000	3	1	0	0	1	0	1e+05	0.9017	1412.56912	0	0.30914	0.156387308586471	0.71391566673932	0.126986068460046	0.713614134913455	1340	1396	1460	0.112703828510387	0.152718164016931	0.197357536357124	0.701778992597537	0.713856844739459	0.726079741750511
66	66	0.05	0.1	0.2	0.877496438739212	0.1	102	0.2	0.714142842854285	0.14142135623731	0	0	0	0	0	102	1000	3	1	0	0	1	0	1e+05	0.96888	2040	0	1	0.157073602112835	0.713937021490605	0.128443758894149	0.714017761707712	2040	2040	2040	0.114550605488386	0.152472165255256	0.19529743909492	0.704125778207202	0.713866184967826	0.723658332889717
67	67	0.05	0.1	0.2	0.509901951359279	0.14142135623731	36	0.2	0.714142842854285	0.14142135623731	0	0	0	0	0	36	1000	3	1	0	0	1	0	1e+05	0.88425	1573.35144	0	8e-05	0.154758613411095	0.713612537438045	0.126331740064828	0.713395635155809	1480	1600	1712	0.108240935502261	0.154245985164246	0.202485478060002	0.696869033348876	0.713581243916164	0.730093179744004
68	68	0.05	0.1	0.2	0.714142842854285	0.14142135623731	70	0.2	0.714142842854285	0.14142135623731	0	0	0	0	0	70	1000	3	1	0	0	1	0	1e+05	0.90534	1431.43	0	0.56564	0.156251648875186	0.713893750291351	0.126768375034971	0.713755996712212	1400	1400	1448	0.112646411675071	0.152412276202323	0.196682421322322	0.701972472762531	0.713811989838767	0.72565062367657
69	69	0.05	0.1	0.2	0.877496438739212	0.14142135623731	106	0.2	0.714142842854285	0.14142135623731	0	0	0	0	0	106	1000	3	1	0	0	1	0	1e+05	0.97336	2120	0	1	0.156818024599055	0.714025316110954	0.128112826141604	0.714105354704563	2120	2120	2120	0.113933393975739	0.151789529292491	0.194735257444462	0.704455880017425	0.714012817457444	0.723569783759878
70	70	0.05	0.1	0.2	0.509901951359279	0.173205080756888	37	0.2	0.714142842854285	0.14142135623731	0	0	0	0	0	37	1000	3	1	0	0	1	0	1e+05	0.88213	1562.11376	0	0.00019	0.154689716200246	0.713611704397175	0.126156872578012	0.713383833926773	1468	1588	1700	0.108177468796057	0.154644995505423	0.201718917254055	0.69720269320271	0.713481159224717	0.729978242720897
71	71	0.05	0.1	0.2	0.714142842854285	0.173205080756888	71	0.2	0.714142842854285	0.14142135623731	0	0	0	0	0	71	1000	3	1	0	0	1	0	1e+05	0.90861	1442.49464	0	0.65451	0.156949982427188	0.714003812559928	0.127398568077151	0.713862518196636	1420	1420	1452	0.113457333760107	0.153212497756678	0.197586881418291	0.702217533982481	0.713896554645854	0.72568389896232
72	72	0.05	0.1	0.2	0.877496438739212	0.173205080756888	107	0.2	0.714142842854285	0.14142135623731	0	0	0	0	0	107	1000	3	1	0	0	1	0	1e+05	0.97372	2140	0	1	0.156880647900916	0.713974812134437	0.127939894289002	0.714017118693548	2140	2140	2140	0.114315067617226	0.152241855225807	0.194895628466236	0.704405580209485	0.713931899106714	0.723532578653931
73	73	0.05	0.1	0.2	0.509901951359279	0.1	35	0	0.714142842854285	0.14142135623731	0	0	0	0	0	1	35	3	0	0	0	1	0	1e+05	0.06037	1479.80944	0.00523	0	0.120276478534028	0.713513520579154	0.125341770455433	0.713571662629078	1348	1548	1684	0.0654316135970244	0.120180720730751	0.172744402565256	0.696818271963564	0.713363127607582	0.730139026506412
74	74	0.05	0.1	0.2	0.714142842854285	0.1	67	0	0.714142842854285	0.14142135623731	0	0	0	0	0	1	67	3	0	0	0	1	0	1e+05	0.06568	1305.584	0	0.07313	0.124470302293786	0.713774813599433	0.123742038167373	0.713333311102216	1244	1356	1436	0.0780521241588546	0.122852856781409	0.169492583249645	0.701632548178904	0.713712522721193	0.725859847127266
75	75	0.05	0.1	0.2	0.877496438739212	0.1	102	0	0.714142842854285	0.14142135623731	0	0	0	0	0	1	102	3	0	0	0	1	0	1e+05	0.06619	1362.00432	0	0.19792	0.126319056533681	0.713940920184269	0.12575446539639	0.713632157638801	1280	1376	1432	0.0820248821573363	0.123495746804935	0.168052306317026	0.704144080199615	0.713935637182464	0.7236775981691
76	76	0.05	0.1	0.2	0.509901951359279	0.14142135623731	36	0	0.714142842854285	0.14142135623731	0	0	0	0	0	1	36	3	0	0	0	1	0	1e+05	0.05983	1474.02472	0.00305	0	0.120288820680758	0.713438627436522	0.125169180601092	0.713468746932925	1352	1544	1672	0.0667139309459485	0.120154911106128	0.17231395864389	0.696861325549975	0.713277929987254	0.729795142422025
77	77	0.05	0.1	0.2	0.714142842854285	0.14142135623731	70	0	0.714142842854285	0.14142135623731	0	0	0	0	0	1	70	3	0	0	0	1	0	1e+05	0.06515	1301.28848	0	0.08205	0.124236755350162	0.713836939176434	0.123686905429204	0.713356662276093	1240	1352	1424	0.0780645359552745	0.12228860046316	0.169011294949179	0.702012112961304	0.713731799766975	0.725620416066822
78	78	0.05	0.1	0.2	0.877496438739212	0.14142135623731	106	0	0.714142842854285	0.14142135623731	0	0	0	0	0	1	106	3	0	0	0	1	0	1e+05	0.06473	1380.21344	0	0.23716	0.126179561043369	0.714060270454635	0.125756420820536	0.713765552929882	1296	1384	1440	0.0824868728237997	0.123588553084958	0.167589132340043	0.70445202859608	0.714017778536259	0.72361327088813
79	79	0.05	0.1	0.2	0.509901951359279	0.173205080756888	37	0	0.714142842854285	0.14142135623731	0	0	0	0	0	1	37	3	0	0	0	1	0	1e+05	0.06021	1467.49408	0.00183	0	0.120375223760055	0.713651080464035	0.125127469146271	0.7134710813209	1348	1532	1660	0.067012013360761	0.120068895073646	0.171844147898292	0.697302524333673	0.713544438728154	0.729839833618902
80	80	0.05	0.1	0.2	0.714142842854285	0.173205080756888	71	0	0.714142842854285	0.14142135623731	0	0	0	0	0	1	71	3	0	0	0	1	0	1e+05	0.06437	1301.19976	0	0.08405	0.124439294150768	0.713882135399953	0.123776209445539	0.713451525140494	1244	1348	1420	0.0783475917247602	0.122625256051614	0.168799989206682	0.702133371287969	0.713797161369339	0.725647874669799
81	81	0.05	0.1	0.2	0.877496438739212	0.173205080756888	107	0	0.714142842854285	0.14142135623731	0	0	0	0	0	1	107	3	0	0	0	1	0	1e+05	0.06471	1385.28648	0	0.24927	0.126708378301872	0.713931638419847	0.126263661327896	0.713645024772632	1300	1388	1444	0.0826314655988294	0.124158067895326	0.168165390115116	0.704415960193667	0.713880491781953	0.723444886479926
82	82	0.05	0.1	0.2	0.509901951359279	0.1	35	0.2	0.714142842854285	0.14142135623731	0	0	0	0	0	1	35	3	0	0	0	1	0	1e+05	0.87659	1480.36968	0.00545	0	0.120254091381234	0.713637042312006	0.125304261757244	0.713640928976522	1348	1548	1684	0.0652908800526308	0.11991542787314	0.172744341885099	0.696825472565933	0.713525671524449	0.730342403096427
83	83	0.05	0.1	0.2	0.714142842854285	0.1	67	0.2	0.714142842854285	0.14142135623731	0	0	0	0	0	1	67	3	0	0	0	1	0	1e+05	0.88317	1305.21728	0	0.07367	0.124392206733645	0.713841365207647	0.123731785924392	0.71336893659773	1244	1356	1436	0.0778098476965285	0.122933765493548	0.169411871785919	0.70179929163638	0.713701035077804	0.725811323180495
84	84	0.05	0.1	0.2	0.877496438739212	0.1	102	0.2	0.714142842854285	0.14142135623731	0	0	0	0	0	1	102	3	0	0	0	1	0	1e+05	0.8938	1361.9188	0	0.19948	0.126168253192605	0.71391529058777	0.125614549543783	0.713616306343927	1280	1376	1432	0.0821598228410088	0.123520678942946	0.168037622653084	0.704168138591162	0.713880999662995	0.72357780518024
85	85	0.05	0.1	0.2	0.509901951359279	0.14142135623731	36	0.2	0.714142842854285	0.14142135623731	0	0	0	0	0	1	36	3	0	0	0	1	0	1e+05	0.87794	1472.20096	0.00299	0	0.120148276118359	0.713470498327765	0.125258503271594	0.713421770050986	1344	1544	1672	0.0654985197724268	0.11995777849128	0.172520316368433	0.696974365881631	0.713275332077951	0.729912903934984
86	86	0.05	0.1	0.2	0.714142842854285	0.14142135623731	70	0.2	0.714142842854285	0.14142135623731	0	0	0	0	0	1	70	3	0	0	0	1	0	1e+05	0.8863	1302.52312	0	0.08147	0.124524314416373	0.713930922014488	0.123860832440099	0.713458108756609	1240	1352	1424	0.0785701568320443	0.122456045630197	0.16897750091469	0.702087273477784	0.713861166921038	0.72561802111565
87	87	0.05	0.1	0.2	0.877496438739212	0.14142135623731	106	0.2	0.714142842854285	0.14142135623731	0	0	0	0	0	1	106	3	0	0	0	1	0	1e+05	0.89518	1380.45024	0	0.23718	0.126483027065995	0.714063960299078	0.126009417757877	0.713764239655246	1296	1384	1440	0.0824247896403351	0.123709782189459	0.168028838210079	0.70449261228	0.713994753853232	0.723640836683112
88	88	0.05	0.1	0.2	0.509901951359279	0.173205080756888	37	0.2	0.714142842854285	0.14142135623731	0	0	0	0	0	1	37	3	0	0	0	1	0	1e+05	0.87818	1466.08992	0.00194	0	0.120111071258764	0.71363605245397	0.12470356158602	0.713429737354957	1348	1532	1660	0.066793588704612	0.119949271676915	0.171365182371003	0.69718990485687	0.713590586329385	0.729828461339362
89	89	0.05	0.1	0.2	0.714142842854285	0.173205080756888	71	0.2	0.714142842854285	0.14142135623731	0	0	0	0	0	1	71	3	0	0	0	1	0	1e+05	0.88476	1301.9888	0	0.08332	0.124677522560684	0.713882261050524	0.123983268922657	0.713423940844339	1244	1348	1428	0.0787004555032903	0.123152077665346	0.16902544231343	0.702106555234374	0.71390150602042	0.72556016608742
90	90	0.05	0.1	0.2	0.877496438739212	0.173205080756888	107	0.2	0.714142842854285	0.14142135623731	0	0	0	0	0	1	107	3	0	0	0	1	0	1e+05	0.89708	1385.24656	0	0.24916	0.1265134317488	0.713998875020582	0.126026484979674	0.713683736038172	1300	1388	1444	0.0826388557439029	0.123615855505074	0.167954461954708	0.704465343247881	0.71397240858399	0.723481172682774
91	91	0.05	0.1	0.2	0.509901951359279	0.1	35	0	0.714142842854285	0.14142135623731	0	0	0	0	0	1	35	3	1	0	0	1	0	1e+05	0.05825	1485.95504	0.00531	0	0.12137652235997	0.713772414464358	0.125649106324687	0.713586869309594	1364	1556	1684	0.0695943170241378	0.123395736001042	0.173284904452583	0.696697797694767	0.713625455073353	0.730679367035449
92	92	0.05	0.1	0.2	0.714142842854285	0.1	67	0	0.714142842854285	0.14142135623731	0	0	0	0	0	1	67	3	1	0	0	1	0	1e+05	0.05928	1311.08232	0	0.07087	0.125240183654473	0.713980766373397	0.124777151710351	0.713448596441394	1252	1364	1436	0.0811997298150434	0.124164813439821	0.169199364886415	0.701826527647116	0.7139408744428	0.725986532760894
93	93	0.05	0.1	0.2	0.877496438739212	0.1	102	0	0.714142842854285	0.14142135623731	0	0	0	0	0	1	102	3	1	0	0	1	0	1e+05	0.06241	1364.03784	0	0.18453	0.127278626684608	0.713975046219994	0.126457305607632	0.713642672633001	1288	1376	1432	0.0848157790418754	0.124829167619784	0.167832924527313	0.704200104011139	0.713901225437484	0.723687131193198
94	94	0.05	0.1	0.2	0.509901951359279	0.14142135623731	36	0	0.714142842854285	0.14142135623731	0	0	0	0	0	1	36	3	1	0	0	1	0	1e+05	0.05766	1480.93944	0.0028	0	0.121935058801855	0.713652425595021	0.125794289449333	0.713462589723809	1368	1544	1672	0.0711723295114158	0.123535777214917	0.173341188063078	0.696864926386327	0.713603113488355	0.730283035034721
95	95	0.05	0.1	0.2	0.714142842854285	0.14142135623731	70	0	0.714142842854285	0.14142135623731	0	0	0	0	0	1	70	3	1	0	0	1	0	1e+05	0.05986	1306.6784	0	0.07858	0.125471190161901	0.713913348494288	0.12491409763846	0.713481628519257	1248	1352	1424	0.0811543805060695	0.123946742319377	0.16919445524064	0.702054112031598	0.713822402508347	0.725696852552789
96	96	0.05	0.1	0.2	0.877496438739212	0.14142135623731	106	0	0.714142842854285	0.14142135623731	0	0	0	0	0	1	106	3	1	0	0	1	0	1e+05	0.06499	1381.25808	0	0.2248	0.127018441829524	0.714023585531664	0.12615453482686	0.713717814765429	1304	1384	1440	0.0848659698946284	0.124034229874487	0.167303410519315	0.704352128008997	0.713957164732535	0.723560037245041
97	97	0.05	0.1	0.2	0.509901951359279	0.173205080756888	37	0	0.714142842854285	0.14142135623731	0	0	0	0	0	1	37	3	1	0	0	1	0	1e+05	0.05867	1476.19104	0.0016	0	0.122494738761984	0.713720883402398	0.126093626879647	0.713419760775488	1364	1540	1660	0.0724520310302128	0.123887386332811	0.172901179991538	0.697229195889861	0.713583459770988	0.730136181091199
98	98	0.05	0.1	0.2	0.714142842854285	0.173205080756888	71	0	0.714142842854285	0.14142135623731	0	0	0	0	0	1	71	3	1	0	0	1	0	1e+05	0.0596	1306.40552	0	0.07773	0.125365544265017	0.713855554028047	0.124832785541225	0.71343503157756	1252	1348	1420	0.0814403118334513	0.123839842824249	0.168692093601715	0.702074486330642	0.713699377002519	0.725571729436637
99	99	0.05	0.1	0.2	0.877496438739212	0.173205080756888	107	0	0.714142842854285	0.14142135623731	0	0	0	0	0	1	107	3	1	0	0	1	0	1e+05	0.06419	1385.75984	0	0.24026	0.127028373385304	0.713891690187984	0.126112628469805	0.713611601282756	1300	1388	1444	0.0843994327308634	0.124667269859279	0.167186873826631	0.704261599275658	0.713830566656451	0.723487111644164
100	100	0.05	0.1	0.2	0.509901951359279	0.1	35	0.2	0.714142842854285	0.14142135623731	0	0	0	0	0	1	35	3	1	0	1	1	0	1e+05	0.69131	699.99968	0.99999	0	0.154788173412312	0.713753451093338	0.124158794623528	0.713890046665617	700	700	700	0.107797518835157	0.154468618885064	0.203222612061856	0.69691549874116	0.713615590736875	0.730496313682708
101	101	0.05	0.1	0.2	0.714142842854285	0.1	67	0.2	0.714142842854285	0.14142135623731	0	0	0	0	0	1	67	3	1	0	1	1	0	1e+05	0.87637	1306.03008	0.6917	0.01566	0.156267080344676	0.713915954447201	0.125815178811744	0.713850141167525	1324	1340	1340	0.112516913053819	0.152643777681769	0.197073444940592	0.701728273983286	0.713936497454015	0.726016588126538
102	102	0.05	0.1	0.2	0.877496438739212	0.1	102	0.2	0.714142842854285	0.14142135623731	0	0	0	0	0	1	102	3	1	0	1	1	0	1e+05	0.89304	1397.66864	0	0.06149	0.157175275025049	0.713957719629853	0.12650417837174	0.713589692888303	1352	1408	1448	0.114319519885666	0.152306940823646	0.195288000629408	0.704159210544234	0.713947574468613	0.723687644870899
103	103	0.05	0.1	0.2	0.509901951359279	0.14142135623731	36	0.2	0.714142842854285	0.14142135623731	0	0	0	0	0	1	36	3	1	0	1	1	0	1e+05	0.70312	719.99976	0.99993	0	0.154537564790194	0.713743945083242	0.12426352584093	0.713860521023797	720	720	720	0.107683960093612	0.15434694788393	0.202112438817819	0.697014119861289	0.713625095799116	0.730221606393422
104	104	0.05	0.1	0.2	0.714142842854285	0.14142135623731	70	0.2	0.714142842854285	0.14142135623731	0	0	0	0	0	1	70	3	1	0	1	1	0	1e+05	0.883	1340.8668	0.43369	0.01719	0.156425111545801	0.713893577465434	0.125822923402916	0.71362623307131	1320	1392	1400	0.11266024954886	0.152834733768674	0.197033205045317	0.70208000235416	0.713812854641769	0.725638861483916
105	105	0.05	0.1	0.2	0.877496438739212	0.14142135623731	106	0.2	0.714142842854285	0.14142135623731	0	0	0	0	0	1	106	3	1	0	1	1	0	1e+05	0.8946	1410.67048	0	0.08554	0.15700805272371	0.71402109825761	0.126487585521225	0.713663480893015	1368	1416	1456	0.114367320526695	0.152088511255248	0.195136778425857	0.704445424174829	0.713923413471821	0.723561377814472
106	106	0.05	0.1	0.2	0.509901951359279	0.173205080756888	37	0.2	0.714142842854285	0.14142135623731	0	0	0	0	0	1	37	3	1	0	1	1	0	1e+05	0.71272	739.9972	0.99982	0	0.154595939509224	0.713586835571165	0.12417594294521	0.713776240540911	740	740	740	0.107855566653283	0.154292849816762	0.202463885740272	0.697099441087161	0.713492441752841	0.729816412945704
107	107	0.05	0.1	0.2	0.714142842854285	0.173205080756888	71	0.2	0.714142842854285	0.14142135623731	0	0	0	0	0	1	71	3	1	0	1	1	0	1e+05	0.88303	1347.922	0.34309	0.01816	0.156119596845955	0.713885941869694	0.12573803920047	0.713646377930825	1316	1388	1420	0.112533467044	0.152520405935114	0.196519702153888	0.702195558391298	0.71388735771303	0.725569397243309
108	108	0.05	0.1	0.2	0.877496438739212	0.173205080756888	107	0.2	0.714142842854285	0.14142135623731	0	0	0	0	0	1	107	3	1	0	1	1	0	1e+05	0.89777	1414.10792	0	0.0928	0.157148888532423	0.713991983914163	0.126598073894205	0.713641071083752	1372	1420	1460	0.114298018158136	0.152060985499067	0.194960642391292	0.704391961918039	0.713910101129956	0.723460794707637
109	109	0.05	0.1	0.2	0.509901951359279	0.1	35	0	0.714142842854285	0.14142135623731	0	0	0	0	0	1	1000	5	1	0	1	1	0	1e+05	0.0646	700	0	0	0.124273268953479	0.713790073109206	0.124273268953479	0.713790073109206	700	700	700	0.0778400488837462	0.122629847913311	0.169844164097532	0.700834919618766	0.713708742591225	0.726615685161667
110	110	0.05	0.1	0.2	0.714142842854285	0.1	67	0	0.714142842854285	0.14142135623731	0	0	0	0	0	1	1000	5	1	0	1	1	0	1e+05	0.05848	1340	0	0	0.127065992403696	0.713967306488099	0.127065992403696	0.713967306488099	1340	1340	1340	0.0836643812316222	0.124347320377693	0.167404948740158	0.704607150828676	0.713908653513402	0.723288338814459
111	111	0.05	0.1	0.2	0.877496438739212	0.1	102	0	0.714142842854285	0.14142135623731	0	0	0	0	0	1	1000	5	1	0	1	1	0	1e+05	0.05693	2040	0	0	0.128036884348026	0.713989126229557	0.128036884348026	0.713989126229557	2040	2040	2040	0.0854555374148909	0.124492886640476	0.167198805285559	0.706454704001411	0.713929062727122	0.721498429833242
112	112	0.05	0.1	0.2	0.509901951359279	0.14142135623731	36	0	0.714142842854285	0.14142135623731	0	0	0	0	0	1	1000	5	1	0	1	1	0	1e+05	0.0627	720	0	0	0.124518010775198	0.713805518519661	0.124518010775198	0.713805518519661	720	720	720	0.077635039820437	0.122650865309729	0.170055897980167	0.700915453762915	0.713712365058812	0.726645389688642
113	113	0.05	0.1	0.2	0.714142842854285	0.14142135623731	70	0	0.714142842854285	0.14142135623731	0	0	0	0	0	1	1000	5	1	0	1	1	0	1e+05	0.06002	1400	0	0	0.126861638696395	0.713964604553913	0.126861638696395	0.713964604553913	1400	1400	1400	0.0831798907880127	0.12380331643788	0.167651597565844	0.704887383166459	0.713925415122674	0.723030425008954
114	114	0.05	0.1	0.2	0.877496438739212	0.14142135623731	106	0	0.714142842854285	0.14142135623731	0	0	0	0	0	1	1000	5	1	0	1	1	0	1e+05	0.05666	2120	0	0	0.127992446504834	0.714059954172845	0.127992446504834	0.714059954172845	2120	2120	2120	0.0856738239765154	0.12476316746575	0.166612023132323	0.70664789253265	0.71406405332419	0.721454753252109
115	115	0.05	0.1	0.2	0.509901951359279	0.173205080756888	37	0	0.714142842854285	0.14142135623731	0	0	0	0	0	1	1000	5	1	0	1	1	0	1e+05	0.06207	740	0	0	0.124693053391757	0.713895319232871	0.124693053391757	0.713895319232871	740	740	740	0.0783902946306324	0.122979252452629	0.169672500764265	0.7012474099593	0.713828031052801	0.72640674443484
116	116	0.05	0.1	0.2	0.714142842854285	0.173205080756888	71	0	0.714142842854285	0.14142135623731	0	0	0	0	0	1	1000	5	1	0	1	1	0	1e+05	0.05938	1420	0	0	0.127000894732017	0.713945710626996	0.127000894732017	0.713945710626996	1420	1420	1420	0.0837768354223783	0.123766700000076	0.167266569099524	0.704823334925532	0.713911767493419	0.723045420948761
117	117	0.05	0.1	0.2	0.877496438739212	0.173205080756888	107	0	0.714142842854285	0.14142135623731	0	0	0	0	0	1	1000	5	1	0	1	1	0	1e+05	0.05667	2140	0	0	0.128193826383981	0.714064224646344	0.128193826383981	0.714064224646344	2140	2140	2140	0.0860304840328471	0.124754160848167	0.166585139286245	0.706649161972908	0.714031248934337	0.721455079973226
118	118	0.05	0.1	0.2	0.509901951359279	0.1	35	0.2	0.714142842854285	0.14142135623731	0	0	0	0	0	1	1000	5	1	0	1	1	0	1e+05	0.69221	700	0	0	0.124310616307408	0.713825871212651	0.124310616307408	0.713825871212651	700	700	700	0.0776593046980607	0.122868659895455	0.169278427829506	0.700778714502198	0.713731114258471	0.726662403391769
119	119	0.05	0.1	0.2	0.714142842854285	0.1	67	0.2	0.714142842854285	0.14142135623731	0	0	0	0	0	1	1000	5	1	0	1	1	0	1e+05	0.89289	1340	0	0	0.126923559939388	0.713986158501788	0.126923559939388	0.713986158501788	1340	1340	1340	0.0833128146686724	0.123801347233131	0.167839880246128	0.704600514401661	0.713947707353187	0.723298572780393
120	120	0.05	0.1	0.2	0.877496438739212	0.1	102	0.2	0.714142842854285	0.14142135623731	0	0	0	0	0	1	1000	5	1	0	1	1	0	1e+05	0.97002	2040	0	0	0.128527431275449	0.714061917283515	0.128527431275449	0.714061917283515	2040	2040	2040	0.0862387532784086	0.12493826954307	0.166902891050193	0.706526506325249	0.71405858319455	0.721585006380688
121	121	0.05	0.1	0.2	0.509901951359279	0.14142135623731	36	0.2	0.714142842854285	0.14142135623731	0	0	0	0	0	1	1000	5	1	0	1	1	0	1e+05	0.70507	720	0	0	0.124477942000236	0.71379022341231	0.124477942000236	0.71379022341231	720	720	720	0.0780392654437732	0.122870756736451	0.1696605168975	0.700964212297152	0.713672331661497	0.726553489393506
122	122	0.05	0.1	0.2	0.714142842854285	0.14142135623731	70	0.2	0.714142842854285	0.14142135623731	0	0	0	0	0	1	1000	5	1	0	1	1	0	1e+05	0.90339	1400	0	0	0.126803429951854	0.713991966997726	0.126803429951854	0.713991966997726	1400	1400	1400	0.0835191664668165	0.123868168722956	0.167312075267794	0.704934298772342	0.713983915583534	0.723066789006533
123	123	0.05	0.1	0.2	0.877496438739212	0.14142135623731	106	0.2	0.714142842854285	0.14142135623731	0	0	0	0	0	1	1000	5	1	0	1	1	0	1e+05	0.97363	2120	0	0	0.128091003659039	0.714067274491847	0.128091003659039	0.714067274491847	2120	2120	2120	0.0856917193547299	0.124522290557303	0.166918375702521	0.706664450746066	0.714053144600368	0.721473736411582
124	124	0.05	0.1	0.2	0.509901951359279	0.173205080756888	37	0.2	0.714142842854285	0.14142135623731	0	0	0	0	0	1	1000	5	1	0	1	1	0	1e+05	0.70839	740	0	0	0.12445439114772	0.713913754381083	0.12445439114772	0.713913754381083	740	740	740	0.0779619646546637	0.123029917314292	0.169669320312433	0.701270015726239	0.713901920163936	0.726519748785059
125	125	0.05	0.1	0.2	0.714142842854285	0.173205080756888	71	0.2	0.714142842854285	0.14142135623731	0	0	0	0	0	1	1000	5	1	0	1	1	0	1e+05	0.90665	1420	0	0	0.12724910511124	0.713984155777321	0.12724910511124	0.713984155777321	1420	1420	1420	0.0839414931392106	0.124057624705103	0.1677393067697	0.704891728342825	0.713932810389571	0.72304722167495
126	126	0.05	0.1	0.2	0.877496438739212	0.173205080756888	107	0.2	0.714142842854285	0.14142135623731	0	0	0	0	0	1	1000	5	1	0	1	1	0	1e+05	0.9736	2140	0	0	0.12829108189398	0.714105343527044	0.12829108189398	0.714105343527044	2140	2140	2140	0.0861519733625856	0.124865935594126	0.166738303185521	0.706716606654652	0.714052304528095	0.721411105491389
127	127	0.05	0.1	0.2	0.509901951359279	0.1	35	0	0.714142842854285	0.14142135623731	0	0	0	0	0	1	1000	2	0	0	0	1	0	1e+05	0.06294	1247.29072	0	0	0.116911582890721	0.713228030114974	0.124487139096936	0.713476782367256	1072	1300	1432	0.0505192996805972	0.116878287338976	0.175423613640817	0.692626075355414	0.713030480875581	0.733678166814488
128	128	0.05	0.1	0.2	0.714142842854285	0.14142135623731	70	0	0.714142842854285	0.14142135623731	0	0	0	0	0	1	1000	2	0	0	0	1	0	1e+05	0.0599	1314.97172	0	0	0.122219222908016	0.713745207423013	0.125322083386782	0.713489460688139	1244	1352	1424	0.0726702690340153	0.121300927022418	0.170566461393547	0.699121833325458	0.713538179189324	0.728197747050965
129	129	0.05	0.1	0.2	0.877496438739212	0.173205080756888	107	0	0.714142842854285	0.14142135623731	0	0	0	0	0	1	1000	2	0	0	0	1	0	1e+05	0.05935	1418.12584	0	0	0.124577302708275	0.713889724695246	0.125705968251764	0.713637718233423	1372	1456	1504	0.0787312721934587	0.122550621025372	0.168669980252738	0.70216193369133	0.713903483756251	0.725606178946095
130	130	0.05	0.1	0.2	0.509901951359279	0.1	35	0.2	0.714142842854285	0.14142135623731	0	0	0	0	0	1	1000	2	0	0	0	1	0	1e+05	0.86934	1248.38416	0	0	0.117502365310046	0.713190940491149	0.124837278925903	0.713436791005199	1072	1300	1432	0.0508318472689797	0.117775657799161	0.176308397850948	0.692469967800946	0.712967121826871	0.733564912367537
131	131	0.05	0.1	0.2	0.714142842854285	0.14142135623731	70	0.2	0.714142842854285	0.14142135623731	0	0	0	0	0	1	1000	2	0	0	0	1	0	1e+05	0.88399	1315.1144	0	0	0.122400997142759	0.713741262936136	0.125482601925795	0.713533518531088	1244	1352	1424	0.072390185320541	0.121823471948816	0.170789069369065	0.699238830189506	0.713710538830734	0.728049036824057
132	132	0.05	0.1	0.2	0.877496438739212	0.173205080756888	107	0.2	0.714142842854285	0.14142135623731	0	0	0	0	0	1	1000	2	0	0	0	1	0	1e+05	0.88662	1418.10088	0	0	0.124821515348712	0.713801322161775	0.125867236408636	0.713565694775638	1384	1456	1504	0.0791588946138082	0.123128062254769	0.168783735694182	0.702189036880565	0.713789115404262	0.725394811920789
133	133	0.05	0.1	0.2	0.509901951359279	0.1	35	0	0.714142842854285	0.14142135623731	0	0	0	0	0	1	1000	4	0	0	0	1	0	1e+05	0.05025	4559.92108	0.99998	1e-05	0.12180585584026	0.713789070629943	0.129338015626314	0.714129634943397	4560	4560	4560	0.0717723250940587	0.120766811254296	0.170578978772163	0.699226767914073	0.713631422341479	0.728282255203065
134	134	0.05	0.1	0.2	0.714142842854285	0.14142135623731	70	0	0.714142842854285	0.14142135623731	0	0	0	0	0	1	1000	4	0	0	0	1	0	1e+05	0.06426	1322.27108	0	0.22658	0.125690904743952	0.714001447910314	0.124753805956556	0.713316375943556	1160	1328	1432	0.0812375931643901	0.12324186036784	0.167737888853914	0.703715663321972	0.713976359553612	0.72422586621955
135	135	0.05	0.1	0.2	0.877496438739212	0.173205080756888	107	0	0.714142842854285	0.14142135623731	0	0	0	0	0	1	1000	4	0	0	0	1	0	1e+05	0.06237	1716	0	1	0.127519175330641	0.713990461599518	0.127526593696989	0.713989860942547	1716	1716	1716	0.0844380914085455	0.124520564681171	0.167398465178466	0.705709674759872	0.713930689950581	0.722229417458679
136	136	0.05	0.1	0.2	0.509901951359279	0.1	35	0.2	0.714142842854285	0.14142135623731	0	0	0	0	0	1	1000	4	0	0	0	1	0	1e+05	0.81646	4559.92008	0.99998	2e-05	0.122324084752688	0.713760219758441	0.129528816800495	0.714071878324748	4560	4560	4560	0.0727272157672834	0.121785844323739	0.170646154279322	0.69929513518899	0.713677915149492	0.728172702740065
137	137	0.05	0.1	0.2	0.714142842854285	0.14142135623731	70	0.2	0.714142842854285	0.14142135623731	0	0	0	0	0	1	1000	4	0	0	0	1	0	1e+05	0.89655	1323.05344	0	0.22181	0.126246496833714	0.713893334640981	0.125289820219286	0.713222434628793	1168	1332	1432	0.0819882944665508	0.123696044472995	0.168388158644516	0.703665960416852	0.713849036902116	0.724038052298393
138	138	0.05	0.1	0.2	0.877496438739212	0.173205080756888	107	0.2	0.714142842854285	0.14142135623731	0	0	0	0	0	1	1000	4	0	0	0	1	0	1e+05	0.9551	1716	0	1	0.127438632628427	0.714007479561111	0.127447205451106	0.714007897412425	1716	1716	1716	0.084370617565903	0.124503384348346	0.167386617306208	0.705766570643844	0.713984568348366	0.722216080309026
139	139	0.05	0.1	0.2	0.509901951359279	0.1	35	0	0.714142842854285	0.14142135623731	0	0	0	0	0	1	1000	2	1	0	0	1	0	1e+05	0.05918	1256.35396	0	0	0.118631219409839	0.713504546751924	0.124479955201301	0.713461238041445	1108	1312	1432	0.0570688005992602	0.120622536461361	0.175600304309493	0.692845806567985	0.713366227261642	0.733989975027206
140	140	0.05	0.1	0.2	0.714142842854285	0.14142135623731	70	0	0.714142842854285	0.14142135623731	0	0	0	0	0	1	1000	2	1	0	0	1	0	1e+05	0.05971	1321.187	0	0	0.123867115175722	0.713773157621333	0.12588765809757	0.713511040669052	1256	1352	1424	0.0767759807919821	0.123469945020294	0.170329774161576	0.699252368928729	0.713741252881187	0.728219384448721
141	141	0.05	0.1	0.2	0.877496438739212	0.173205080756888	107	0	0.714142842854285	0.14142135623731	0	0	0	0	0	1	1000	2	1	0	0	1	0	1e+05	0.05697	1422.34024	0	0	0.125469329818463	0.713882753813881	0.126012891233691	0.713584266817076	1384	1456	1504	0.0813130541482299	0.123807698394659	0.168017296537535	0.702091514296883	0.713847453961822	0.725595084479574
142	142	0.05	0.1	0.2	0.509901951359279	0.1	35	0.2	0.714142842854285	0.14142135623731	0	0	0	0	0	1	1000	2	1	0	0	1	0	1e+05	0.87015	1299.99832	0	0	0.137754532660716	0.713441160811957	0.125319242077192	0.71354820653167	1204	1348	1444	0.0830056194326551	0.139645828804354	0.193645555591413	0.692628055173779	0.713164728397511	0.734076479829134
143	143	0.05	0.1	0.2	0.714142842854285	0.14142135623731	70	0.2	0.714142842854285	0.14142135623731	0	0	0	0	0	1	1000	2	1	0	0	1	0	1e+05	0.88505	1355.05988	0	0	0.142556623402079	0.713832189013543	0.125922690563873	0.713488979850848	1304	1376	1448	0.0966152198602319	0.140977127386504	0.187677824000288	0.699361407729257	0.713673171959405	0.728193927217587
144	144	0.05	0.1	0.2	0.877496438739212	0.173205080756888	107	0.2	0.714142842854285	0.14142135623731	0	0	0	0	0	1	1000	2	1	0	0	1	0	1e+05	0.88775	1453.14376	0	0	0.145290200188376	0.713956020899345	0.126707845386491	0.713690612343303	1420	1468	1516	0.101373221034743	0.142033865813074	0.186295769344356	0.702369187918731	0.71395782582968	0.725525883026645
145	145	0.05	0.1	0.2	0.509901951359279	0.1	35	0	0.714142842854285	0.14142135623731	0	0	0	0	0	1	1000	4	1	0	0	1	0	1e+05	0.05117	4559.90844	0.99997	2e-05	0.123068409835106	0.713850239050712	0.129434621824132	0.714103805242547	4560	4560	4560	0.0758714898038502	0.124145004859573	0.171015079112798	0.699143703208069	0.713820181543122	0.728426396476069
146	146	0.05	0.1	0.2	0.714142842854285	0.14142135623731	70	0	0.714142842854285	0.14142135623731	0	0	0	0	0	1	1000	4	1	0	0	1	0	1e+05	0.06173	1325.8936	0	0.20955	0.12702234585166	0.714021965308779	0.126122079652048	0.713337669341992	1180	1336	1436	0.0844160752988556	0.125151972429261	0.168489845472886	0.703765737275197	0.713992712902292	0.724224840875639
147	147	0.05	0.1	0.2	0.877496438739212	0.173205080756888	107	0	0.714142842854285	0.14142135623731	0	0	0	0	0	1	1000	4	1	0	0	1	0	1e+05	0.0618	1716	0	1	0.127508713551884	0.714002463718813	0.127214847612125	0.713993704085675	1716	1716	1716	0.0853210917574214	0.124571269023342	0.167068202967037	0.705723750388242	0.713972829174371	0.722271924918974
148	148	0.05	0.1	0.2	0.509901951359279	0.1	35	0.2	0.714142842854285	0.14142135623731	0	0	0	0	0	1	1000	4	1	0	0	1	0	1e+05	0.81511	4560	1	0	0.167962684836693	0.713830181142703	0.129407643636616	0.714158684447082	4560	4560	4560	0.124451784163232	0.16496278030479	0.209375781529424	0.699250845853481	0.713728569851541	0.72831234585445
149	149	0.05	0.1	0.2	0.714142842854285	0.14142135623731	70	0.2	0.714142842854285	0.14142135623731	0	0	0	0	0	1	1000	4	1	0	0	1	0	1e+05	0.8971	1391.0234	0	0.05016	0.16376231258556	0.713996704879192	0.125730578413374	0.713156918224504	1308	1392	1476	0.122000631742462	0.158961349110842	0.200749136712561	0.703777310858525	0.714024572795531	0.724214399032758
150	150	0.05	0.1	0.2	0.877496438739212	0.173205080756888	107	0.2	0.714142842854285	0.14142135623731	0	0	0	0	0	1	1000	4	1	0	0	1	0	1e+05	0.95411	1716	0	1	0.162562168839001	0.71401686279315	0.127352485587423	0.714005918168817	1716	1716	1716	0.121109011941174	0.156987673261586	0.198287344355575	0.705744905703991	0.713979783739725	0.722322295619125
151	151	0.05	0.1	0.2	0.509901951359279	0	23	0	0.714142842854285	0.14142135623731	0	0	0	0	0	1	1000	3	1	0	1	1	0	1e+05	0.06049	1051.366	0	0	0	0.723921123587907	0.125891658690464	0.713234027260014	980	1044	1124	0	0	0	0.702147170807804	0.723466370010226	0.745174890408478
152	152	0.05	0.1	0.2	0.714142842854285	0	44	0	0.714142842854285	0.14142135623731	0	0	0	0	0	1	1000	3	1	0	1	1	0	1e+05	0.06111	911.89792	0	0	0	0.724318936849377	0.124827843355632	0.712962120476172	856	912	960	0	0	0	0.708112030137637	0.723943133980667	0.74016507980414
153	153	0.05	0.1	0.2	0.877496438739212	0	67	0	0.714142842854285	0.14142135623731	0	0	0	0	0	1	1000	3	1	0	1	1	0	1e+05	0.06862	820.26808	0	0.8137	0	0.724226363351355	0.123934448806213	0.713633944487622	812	812	812	0	0	0	0.710600966706789	0.723783375930165	0.737292163921918
154	154	0.05	0.1	0.2	0.509901951359279	0	23	0.2	0.714142842854285	0.14142135623731	0	0	0	0	0	1	1000	3	1	0	1	1	0	1e+05	0.77502	1068.22504	0	0	0	0.728979950779656	0.125717985189065	0.713221701737443	996	1068	1140	0	0	0	0.707046147709224	0.72846509852911	0.75055400385509
155	155	0.05	0.1	0.2	0.714142842854285	0	44	0.2	0.714142842854285	0.14142135623731	0	0	0	0	0	1	1000	3	1	0	1	1	0	1e+05	0.78064	928.62784	0	0	0	0.729337288291836	0.124866327779897	0.712927134360954	872	928	984	0	0	0	0.712529771719757	0.728769527621943	0.745492548813291
156	156	0.05	0.1	0.2	0.877496438739212	0	67	0.2	0.714142842854285	0.14142135623731	0	0	0	0	0	1	1000	3	1	0	1	1	0	1e+05	0.73862	825.59696	0	0.73165	0	0.729484808144674	0.124520397245702	0.713608839995239	812	812	820	0	0	0	0.715300462972451	0.728848124727437	0.742933386585138
157	157	0.05	0.1	0.2	0.509901951359279	0.1	35	0	0.714142842854285	0.14142135623731	0	0	0	0	0	1	1000	3	1	0.2	0	1	0	1e+05	0.05756	1437.60208	0	0	0.100468006809716	0.713720743652548	0.125577417371219	0.713396852803807	1260	1492	1644	0.0495487702415821	0.0873898750645579	0.148991908687021	0.696762956364773	0.713602348977678	0.730474958024852
158	158	0.05	0.1	0.2	0.714142842854285	0.1	67	0	0.714142842854285	0.14142135623731	0	0	0	0	0	1	1000	3	1	0.2	0	1	0	1e+05	0.06014	1251.91016	0	0.08283	0.102264037944271	0.713899119784596	0.124616322299608	0.713391771248552	1148	1300	1404	0.0577681964593599	0.0877528143733021	0.14418632409933	0.701776080713142	0.713864314973751	0.726040979942102
159	159	0.05	0.1	0.2	0.877496438739212	0.1	102	0	0.714142842854285	0.14142135623731	0	0	0	0	0	1	1000	3	1	0.2	0	1	0	1e+05	0.06412	1326.7336	0	0.34273	0.10303070942571	0.71396665148099	0.126018738515902	0.713693214211307	1232	1312	1400	0.0600262148835807	0.0881272655922889	0.142650578521727	0.704123283217829	0.713908607652347	0.723802055458164
160	160	0.05	0.1	0.2	0.509901951359279	0.14142135623731	36	0	0.714142842854285	0.14142135623731	0	0	0	0	0	1	1000	3	1	0.2	0	1	0	1e+05	0.05629	1427.0372	0	0	0.100440090726562	0.7136763722607	0.125448583249209	0.713357601699935	1256	1480	1632	0.0495795317521174	0.0873061510120568	0.148968729378974	0.697010834686578	0.713560365650856	0.73026748289747
161	161	0.05	0.1	0.2	0.714142842854285	0.14142135623731	70	0	0.714142842854285	0.14142135623731	0	0	0	0	0	1	1000	3	1	0.2	0	1	0	1e+05	0.0619	1247.88808	0	0.09805	0.102119621580437	0.713934981725211	0.124490602579269	0.713413308816991	1144	1296	1392	0.0577920975009871	0.0876755843474916	0.143579595386431	0.702035974162971	0.71387707156456	0.725654245618947
162	162	0.05	0.1	0.2	0.877496438739212	0.14142135623731	106	0	0.714142842854285	0.14142135623731	0	0	0	0	0	1	1000	3	1	0.2	0	1	0	1e+05	0.06304	1350.47872	0	0.41077	0.103262036464841	0.713960122391751	0.126277844047747	0.713726470270193	1280	1328	1416	0.0602541768611249	0.0880953938938699	0.14251578186183	0.704350801750083	0.713869184394477	0.723511353696489
163	163	0.05	0.1	0.2	0.509901951359279	0.173205080756888	37	0	0.714142842854285	0.14142135623731	0	0	0	0	0	1	1000	3	1	0.2	0	1	0	1e+05	0.05642	1419.59248	0	0	0.100595291050037	0.713744190414274	0.125326885222518	0.713430672139116	1252	1476	1620	0.0506043145660873	0.0873586315274041	0.148234768597708	0.6973264605984	0.713636722460697	0.730088168211443
164	164	0.05	0.1	0.2	0.714142842854285	0.173205080756888	71	0	0.714142842854285	0.14142135623731	0	0	0	0	0	1	1000	3	1	0.2	0	1	0	1e+05	0.05867	1247.4644	0	0.10259	0.10190410448954	0.713988379658837	0.124357118258807	0.713457621997252	1140	1292	1388	0.0579767496572492	0.0877205674986272	0.143200703019395	0.702227186736503	0.713972900718052	0.725696008659949
165	165	0.05	0.1	0.2	0.877496438739212	0.173205080756888	107	0	0.714142842854285	0.14142135623731	0	0	0	0	0	1	1000	3	1	0.2	0	1	0	1e+05	0.0642	1357.00312	0	0.43076	0.103239738283998	0.714032588460386	0.126366176466639	0.713815417110686	1292	1332	1420	0.0601590046087442	0.0880832575890845	0.142318588576524	0.704399411952324	0.713978579729555	0.723623193561532
166	166	0.05	0.1	0.2	0.509901951359279	0.1	35	0.2	0.714142842854285	0.14142135623731	0	0	0	0	0	1	1000	3	1	0.2	0	1	0	1e+05	0.87387	1545.7288	0	0	0.142425224137201	0.713754959752471	0.126485435515249	0.713434756319605	1444	1588	1716	0.0904937192275865	0.143186565394233	0.19495532241972	0.696777903970206	0.713545688251571	0.730524393025786
167	167	0.05	0.1	0.2	0.714142842854285	0.1	67	0.2	0.714142842854285	0.14142135623731	0	0	0	0	0	1	1000	3	1	0.2	0	1	0	1e+05	0.87788	1360.56088	0	0.02642	0.149324320329438	0.713888491897552	0.125363908350601	0.713395631283077	1308	1388	1452	0.104521990857675	0.146743057798633	0.192795081175919	0.70174100516068	0.713830359936418	0.725932630309358
168	168	0.05	0.1	0.2	0.877496438739212	0.1	102	0.2	0.714142842854285	0.14142135623731	0	0	0	0	0	1	1000	3	1	0.2	0	1	0	1e+05	0.89053	1391.59248	0	0.08506	0.151775019520525	0.714045237626908	0.125687245483179	0.713666476882128	1344	1400	1448	0.1084252489224	0.147760932055594	0.191373018286529	0.704254674636644	0.713949992913338	0.723808528808735
169	169	0.05	0.1	0.2	0.509901951359279	0.14142135623731	36	0.2	0.714142842854285	0.14142135623731	0	0	0	0	0	1	1000	3	1	0.2	0	1	0	1e+05	0.87388	1536.80984	0	0	0.142408364306511	0.713922309770934	0.126267155171934	0.713478927035407	1440	1584	1704	0.0910192217650518	0.143359812413907	0.193768264792777	0.697257752897907	0.713701396758469	0.730365185268552
170	170	0.05	0.1	0.2	0.714142842854285	0.14142135623731	70	0.2	0.714142842854285	0.14142135623731	0	0	0	0	0	1	1000	3	1	0.2	0	1	0	1e+05	0.87977	1356.40128	0	0.03009	0.149858255727459	0.713872667616848	0.125652108600702	0.713381603884898	1304	1384	1448	0.105092657437807	0.147044813089577	0.192515252834483	0.702018568299704	0.713800279147527	0.725664848544469
171	171	0.05	0.1	0.2	0.877496438739212	0.14142135623731	106	0.2	0.714142842854285	0.14142135623731	0	0	0	0	0	1	1000	3	1	0.2	0	1	0	1e+05	0.8961	1405.45424	0	0.11139	0.152408930666115	0.713946273868564	0.126395976982256	0.713583435987975	1360	1416	1456	0.109072632846817	0.148006013010581	0.191567378088099	0.704396284020317	0.71387020697432	0.723486682073136
172	172	0.05	0.1	0.2	0.509901951359279	0.173205080756888	37	0.2	0.714142842854285	0.14142135623731	0	0	0	0	0	1	1000	3	1	0.2	0	1	0	1e+05	0.87357	1528.00008	0	0	0.142819297095457	0.713858788070297	0.126288826235861	0.713489675998799	1436	1572	1692	0.0921653024533683	0.143559791374327	0.194038554205131	0.697412221791875	0.713712505285727	0.730099417901513
173	173	0.05	0.1	0.2	0.714142842854285	0.173205080756888	71	0.2	0.714142842854285	0.14142135623731	0	0	0	0	0	1	1000	3	1	0.2	0	1	0	1e+05	0.88009	1354.48648	0	0.03275	0.149825818890463	0.713876512058706	0.125520918935698	0.713398507426713	1308	1380	1444	0.105112127918867	0.146895439764966	0.192381517234609	0.702293648992464	0.713706439659522	0.725559196749292
174	174	0.05	0.1	0.2	0.877496438739212	0.173205080756888	107	0.2	0.714142842854285	0.14142135623731	0	0	0	0	0	1	1000	3	1	0.2	0	1	0	1e+05	0.89435	1409.64936	0	0.1204	0.152764052042996	0.714018546651786	0.126653183397228	0.713676296589437	1364	1420	1460	0.109218315613659	0.148782168188365	0.192147057791034	0.704418431300022	0.71394222239956	0.723550970424341
175	175	0.05	0.1	0.169	0.353553390593274	0.353553390593274	25	0	0.5	0.5	0	0	0	0	0	1	1000	3	0	0	0	1	0	1e+05	0.05066	1161.12264	0	0	0.45822527053216	0.499575755449215	0.459833261299714	0.499367270883647	1076	1156	1244	0.313739083068497	0.443142528205891	0.586662048708466	0.48550283578232	0.499530552222951	0.513353388025334
176	176	0.05	0.1	0.239	0.5	0.5	25	0	0.707106781186548	0.707106781186548	0	0	0	0	0	1	1000	3	0	0	0	1	0	1e+05	0.05158	1161.2356	0	0	0.648509703395827	0.706461890667392	0.650868169443703	0.706145014090792	1076	1156	1244	0.444611421041272	0.625980866649091	0.827786418375221	0.686532605488475	0.706299850713794	0.726063225984049
177	177	0.05	0.1	0.338	0.707106781186548	0.707106781186548	25	0	1	1	0	0	0	0	0	1	1000	3	0	0	0	1	0	1e+05	0.05081	1161.37744	0	0	0.916630006812993	0.999275177092322	0.919879051799587	0.99863861611115	1076	1156	1244	0.627805258776613	0.887287938620908	1.17279631219946	0.971311248589869	0.998968556097749	1.02682229927658
178	178	0.05	0.1	0.534	1.11803398874989	1.11803398874989	25	0	1.58113883008419	1.58113883008419	0	0	0	0	0	1	1000	3	0	0	0	1	0	1e+05	0.05142	1163.4796	0	0	1.45126696629773	1.57978516160505	1.45668018345964	1.57898032802736	1084	1164	1244	0.994845671567227	1.40168731645896	1.85518943407524	1.53561860544863	1.57966782134108	1.62346937041206
179	179	0.05	0.1	0.755	1.58113883008419	1.58113883008419	25	0	2.23606797749979	2.23606797749979	0	0	0	0	0	1	1000	3	0	0	0	1	0	1e+05	0.05208	1164.36456	0	0	2.04591116637548	2.23431680204702	2.05336039219545	2.2331317523543	1084	1164	1244	1.39862587882444	1.97872440901056	2.61851491244464	2.17135912636595	2.23330907208839	2.29627311706408
180	180	0.05	0.1	1.068	2.23606797749979	2.23606797749979	25	0	3.16227766016838	3.16227766016838	0	0	0	0	0	1	1000	3	0	0	0	1	0	1e+05	0.05002	1163.4956	0	0	2.89756175783829	3.15971352729749	2.90816085319774	3.1582969558139	1084	1164	1244	1.98674505182504	2.79943465299178	3.70722370244063	3.0708684389035	3.15874094288199	3.24778773464572
181	181	0.05	0.1	0.169	0.5	0.5	50	0	0.5	0.5	0	0	0	0	0	1	1000	3	0	0	0	1	0	1e+05	0.05183	997.75808	0	0.00171	0.459928209574608	0.499815062416836	0.46030552481107	0.499345091320928	952	1000	1040	0.316177859433823	0.443657595822959	0.585939455845603	0.489954007664782	0.499737464113026	0.509543323488682
182	182	0.05	0.1	0.239	0.707106781186548	0.707106781186548	50	0	0.707106781186548	0.707106781186548	0	0	0	0	0	1	1000	3	0	0	0	1	0	1e+05	0.05129	997.87576	0	0.00158	0.649784805197959	0.706884267804324	0.650355746509353	0.706233067171767	952	1000	1040	0.446194092523796	0.626326502020734	0.82779241289159	0.692943745839918	0.706731280307281	0.720629877428946
183	183	0.05	0.1	0.338	1	1	50	0	1	1	0	0	0	0	0	1	1000	3	0	0	0	1	0	1e+05	0.05122	997.92256	0	0.00149	0.918425925404303	0.999716850502434	0.919501307369993	0.998681671049558	952	1000	1040	0.628797299362871	0.885673697098018	1.17139725671725	0.980075987409845	0.999668565239169	1.01922559309955
184	184	0.05	0.1	0.534	1.58113883008419	1.58113883008419	50	0	1.58113883008419	1.58113883008419	0	0	0	0	0	1	1000	3	0	0	0	1	0	1e+05	0.05131	999.13224	0	0.00182	1.45550358628561	1.58029527710147	1.45648841541889	1.57899795875175	952	1000	1040	0.99785196278071	1.40307560974322	1.85462254635496	1.54907436798483	1.58009878259091	1.61114463197681
185	185	0.05	0.1	0.755	2.23606797749979	2.23606797749979	50	0	2.23606797749979	2.23606797749979	0	0	0	0	0	1	1000	3	0	0	0	1	0	1e+05	0.05024	999.68792	0	0.00181	2.05539749376173	2.23498069979109	2.05701067730343	2.23316328137075	960	1000	1040	1.41391905130909	1.98446077889084	2.6159129295553	2.19099388454575	2.23477680963436	2.27888422657261
186	186	0.05	0.1	1.068	3.16227766016838	3.16227766016838	50	0	3.16227766016838	3.16227766016838	0	0	0	0	0	1	1000	3	0	0	0	1	0	1e+05	0.05197	999.43688	0	0.00145	2.91377840730125	3.1609005273857	2.915947177193	3.15805299353061	952	1000	1040	2.00313279853662	2.81147466511856	3.71870872550948	3.09837443103554	3.16026174617378	3.22263957478423
187	187	0.05	0.1	0.169	0.612372435695794	0.612372435695794	75	0	0.5	0.5	0	0	0	0	0	1	1000	3	0	0	0	1	0	1e+05	0.05151	1022.73488	0	0.00789	0.460001197629734	0.499898089062445	0.460099416946072	0.499538220239553	996	1020	1052	0.315898986149519	0.4431960474189	0.58571252065573	0.491908976600745	0.499845099421215	0.507828819095017
188	188	0.05	0.1	0.239	0.866025403784439	0.866025403784439	75	0	0.707106781186548	0.707106781186548	0	0	0	0	0	1	1000	3	0	0	0	1	0	1e+05	0.05115	1022.78376	0	0.00723	0.649422323587629	0.706962673666392	0.649528791948241	0.706439721331198	996	1020	1052	0.447417700193	0.626983136236346	0.824844959521419	0.69568649831616	0.706950393588493	0.718112602575749
189	189	0.05	0.1	0.338	1.22474487139159	1.22474487139159	75	0	1	1	0	0	0	0	0	1	1000	3	0	0	0	1	0	1e+05	0.05125	1022.73096	0	0.00733	0.921244821043711	0.999720718168179	0.921286219705912	0.999002313473842	996	1020	1052	0.634987857482087	0.888542839340224	1.17145368387854	0.983627703394856	0.999627573249048	1.0156091057532
190	190	0.05	0.1	0.534	1.93649167310371	1.93649167310371	75	0	1.58113883008419	1.58113883008419	0	0	0	0	0	1	1000	3	0	0	0	1	0	1e+05	0.0523	1023.70264	0	0.00728	1.45407744505853	1.58052280422214	1.4542309554029	1.57942712721051	996	1020	1052	1.00037296196044	1.40535798913475	1.85146619268236	1.55532563005969	1.58038613977195	1.60566360356725
191	191	0.05	0.1	0.755	2.73861278752583	2.73861278752583	76	0	2.23606797749979	2.23606797749979	0	0	0	0	0	1	1000	3	0	0	0	1	0	1e+05	0.05261	1027.15584	0	0.0092	2.05796426362342	2.23517758429181	2.05841189720954	2.23357783401012	1000	1024	1056	1.41634488412448	1.9865476793626	2.61736728804537	2.19963392958199	2.23500962743742	2.27038501152406
192	192	0.05	0.1	1.068	3.87298334620742	3.87298334620742	75	0	3.16227766016838	3.16227766016838	0	0	0	0	0	1	1000	3	0	0	0	1	0	1e+05	0.05056	1023.90872	0	0.00803	2.90447351571918	3.16149860306765	2.90496732254917	3.15922100007415	996	1020	1052	1.99995539094801	2.80745737689674	3.69976862433756	3.11103183227547	3.16111902846993	3.21157955043731
193	193	0.05	0.1	0.169	0.353553390593274	0.353553390593274	25	0.169	0.5	0.5	0	0	0	0	0	1	1000	3	0	0	0	1	0	1e+05	0.89758	1161.21368	0	0	0.45885241138977	0.499560390367841	0.460511813503408	0.499330558888699	1076	1156	1244	0.313597891910154	0.443192917587984	0.587317371603141	0.485573023732762	0.499438665403463	0.513427148722953
194	194	0.05	0.1	0.239	0.5	0.5	25	0.239	0.707106781186548	0.707106781186548	0	0	0	0	0	1	1000	3	0	0	0	1	0	1e+05	0.89811	1161.69776	0	0	0.647589476300105	0.706639096630388	0.649794327321611	0.706209318158919	1076	1156	1244	0.442999307780071	0.625518912555181	0.828466484985403	0.68681796161358	0.706404040654234	0.72624508468011
195	195	0.05	0.1	0.338	0.707106781186548	0.707106781186548	25	0.338	1	1	0	0	0	0	0	1	1000	3	0	0	0	1	0	1e+05	0.89998	1160.78736	0	0	0.919582565035799	0.998996875287412	0.922392993173119	0.998635298106379	1076	1156	1244	0.629657250254335	0.88757576003537	1.17549517182981	0.971022226310732	0.998707708226177	1.02681469366179
196	196	0.05	0.1	0.534	1.11803398874989	1.11803398874989	25	0.534	1.58113883008419	1.58113883008419	0	0	0	0	0	1	1000	3	0	0	0	1	0	1e+05	0.89721	1162.96112	0	0	1.44943057909144	1.57949839982892	1.45514496946978	1.57900116365092	1076	1164	1244	0.989629824968962	1.40355324241306	1.85855367733788	1.53507282324714	1.57904644892419	1.62329114753557
197	197	0.05	0.1	0.755	1.58113883008419	1.58113883008419	25	0.755	2.23606797749979	2.23606797749979	0	0	0	0	0	1	1000	3	0	0	0	1	0	1e+05	0.89782	1163.69424	0	0	2.04975187254437	2.23382295005736	2.05695575896898	2.23303226431668	1084	1164	1244	1.40464611966499	1.98395351973835	2.62145564819711	2.17121535232995	2.23285276368239	2.29575893675687
198	198	0.05	0.1	1.068	2.23606797749979	2.23606797749979	25	1.068	3.16227766016838	3.16227766016838	0	0	0	0	0	1	1000	3	0	0	0	1	0	1e+05	0.89744	1163.42432	0	0	2.90005516800414	3.15949881835082	2.90938316650397	3.15817938407147	1084	1164	1244	1.98684149771525	2.80123404568357	3.7098234744621	3.07108966493233	3.15868828045845	3.24689753151786
199	199	0.05	0.1	0.169	0.5	0.5	50	0.169	0.5	0.5	0	0	0	0	0	1	1000	3	0	0	0	1	0	1e+05	0.89934	997.3008	0	0.00206	0.458810739643658	0.499752479396052	0.459235149050557	0.499293156855677	952	1000	1040	0.316027372935429	0.44302973005822	0.584648707763488	0.489903544831993	0.499686153496541	0.509494284332655
200	200	0.05	0.1	0.239	0.707106781186548	0.707106781186548	50	0.239	0.707106781186548	0.707106781186548	0	0	0	0	0	1	1000	3	0	0	0	1	0	1e+05	0.89988	997.71696	0	0.00189	0.649880456093005	0.706846224302377	0.650535563627012	0.706153526873301	952	1000	1040	0.445600916087651	0.627395909262661	0.829348918092797	0.692987213718548	0.706676527048641	0.720609561264149
201	201	0.05	0.1	0.338	1	1	50	0.338	1	1	0	0	0	0	0	1	1000	3	0	0	0	1	0	1e+05	0.89912	997.64096	0	0.00169	0.920648301787498	0.999630994216028	0.921359720683645	0.998657169128276	952	1000	1040	0.632721692919048	0.889636385344036	1.1714383986213	0.980012978845266	0.999448001913405	1.0191103237896
202	202	0.05	0.1	0.534	1.58113883008419	1.58113883008419	50	0.534	1.58113883008419	1.58113883008419	0	0	0	0	0	1	1000	3	0	0	0	1	0	1e+05	0.90004	999.1008	0	0.00177	1.45507404241428	1.58035311863378	1.45649953810312	1.57893670635766	952	1000	1040	1.00374632210731	1.40521201144137	1.85120232797548	1.54932298129654	1.58026070888166	1.61104686805096
203	203	0.05	0.1	0.755	2.23606797749979	2.23606797749979	50	0.755	2.23606797749979	2.23606797749979	0	0	0	0	0	1	1000	3	0	0	0	1	0	1e+05	0.90094	999.78792	0	0.00172	2.05566551660993	2.23496456711441	2.05753466665601	2.23295587738328	960	1000	1040	1.40756557147052	1.98576374674996	2.62163010296759	2.19142305006342	2.23476967738601	2.27823754224241
204	204	0.05	0.1	1.068	3.16227766016838	3.16227766016838	50	1.068	3.16227766016838	3.16227766016838	0	0	0	0	0	1	1000	3	0	0	0	1	0	1e+05	0.89967	999.624	0	0.00175	2.91327417809093	3.16138133417415	2.91559679895957	3.1581818262047	960	1000	1040	2.00206375594221	2.80747466930257	3.72093101632693	3.09911649565178	3.16095147254235	3.22360289541094
205	205	0.05	0.1	0.169	0.612372435695794	0.612372435695794	75	0.169	0.5	0.5	0	0	0	0	0	1	1000	3	0	0	0	1	0	1e+05	0.89943	1022.46512	0	0.00791	0.459796382633091	0.499808291777601	0.45981443771523	0.499446267780239	996	1020	1052	0.315794882393381	0.443347948342726	0.585559745753432	0.491838647408799	0.499782832776152	0.507688181215873
206	206	0.05	0.1	0.239	0.866025403784439	0.866025403784439	75	0.239	0.707106781186548	0.707106781186548	0	0	0	0	0	1	1000	3	0	0	0	1	0	1e+05	0.90171	1022.65704	0	0.00804	0.651143418917587	0.706909578740617	0.651297044659257	0.706408902085141	996	1020	1052	0.448000715713229	0.628602240612759	0.829026913089341	0.695592382724103	0.706910926011271	0.718207668707466
207	207	0.05	0.1	0.338	1.22474487139159	1.22474487139159	75	0.338	1	1	0	0	0	0	0	1	1000	3	0	0	0	1	0	1e+05	0.90004	1022.59928	0	0.00797	0.920642201888931	0.999701712700115	0.920795365497131	0.998953404143682	996	1020	1052	0.634330379146467	0.887949124301937	1.1711401727624	0.98372076789104	0.999621600509802	1.01556666164282
208	208	0.05	0.1	0.534	1.93649167310371	1.93649167310371	75	0.534	1.58113883008419	1.58113883008419	0	0	0	0	0	1	1000	3	0	0	0	1	0	1e+05	0.90212	1024.15424	0	0.00725	1.45462307791861	1.58089583845185	1.45473085709909	1.57971718066169	996	1020	1052	1.00143448352831	1.40186206781441	1.85192000135337	1.55572325741881	1.58051763965409	1.60601207505188
209	209	0.05	0.1	0.755	2.73861278752583	2.73861278752583	76	0.755	2.23606797749979	2.23606797749979	0	0	0	0	0	1	1000	3	0	0	0	1	0	1e+05	0.89954	1027.44816	0	0.00878	2.05949694148922	2.23547017142255	2.0596642795348	2.23385311637965	1000	1024	1056	1.41826108502662	1.98826798140898	2.62116850303034	2.19978169451714	2.23533963202953	2.27098034017296
210	210	0.05	0.1	1.068	3.87298334620742	3.87298334620742	75	1.068	3.16227766016838	3.16227766016838	0	0	0	0	0	1	1000	3	0	0	0	1	0	1e+05	0.90089	1024.04184	0	0.00762	2.90816459992765	3.16167692417452	2.90884682189273	3.15925834924743	996	1020	1052	1.99969822866903	2.80209397697737	3.69869601137224	3.11116829463087	3.16134006484626	3.21170872142281
211	211	0.05	0.1	0.169	0.353553390593274	0.353553390593274	25	0	0.5	0.5	0	0	0	0	0	1	1000	3	1	0	0	1	0	1e+05	0.05015	1161.76928	0	0	0.458795911724171	0.499618970506779	0.460088930373559	0.4993753935438	1076	1156	1244	0.313948120965108	0.442402544354346	0.586288376607033	0.485488693835914	0.499570470621989	0.513663091940663
212	212	0.05	0.1	0.239	0.5	0.5	25	0	0.707106781186548	0.707106781186548	0	0	0	0	0	1	1000	3	1	0	0	1	0	1e+05	0.04956	1161.986	0	0	0.648365652814434	0.706589320250906	0.650091649325735	0.706185697223966	1076	1156	1244	0.445511106785776	0.625563953978249	0.828035462321925	0.686659724884131	0.706383034596119	0.726270814545469
213	213	0.05	0.1	0.338	0.707106781186548	0.707106781186548	25	0	1	1	0	0	0	0	0	1	1000	3	1	0	0	1	0	1e+05	0.05238	1161.65688	0	0	0.918712205896999	0.999145236707568	0.920449861212659	0.998521433923531	1076	1156	1244	0.629547879949013	0.886566189282088	1.17389633812573	0.970903765234553	0.998763733332553	1.02714766070534
214	214	0.05	0.1	0.534	1.11803398874989	1.11803398874989	25	0	1.58113883008419	1.58113883008419	0	0	0	0	0	1	1000	3	1	0	0	1	0	1e+05	0.05097	1164.79832	0	0	1.45599608938821	1.58020160628228	1.45916018260234	1.5791256307091	1084	1164	1244	1.0004997866538	1.40395276882082	1.85524330423498	1.53571925524527	1.57971778678519	1.62448823243619
215	215	0.05	0.1	0.755	1.58113883008419	1.58113883008419	25	0	2.23606797749979	2.23606797749979	0	0	0	0	0	1	1000	3	1	0	0	1	0	1e+05	0.05133	1164.97208	0	0	2.05482446324751	2.23436989125229	2.05988758313775	2.23285786437545	1084	1164	1244	1.40839644433754	1.98427524509344	2.62674030749855	2.17167226888024	2.23397196696359	2.29652915302966
216	216	0.05	0.1	1.068	2.23606797749979	2.23606797749979	25	0	3.16227766016838	3.16227766016838	0	0	0	0	0	1	1000	3	1	0	0	1	0	1e+05	0.05171	1163.56944	0	0	2.90015547529371	3.15935371601077	2.90632313565934	3.15806335947602	1076	1164	1244	1.99150378589899	2.80233278767614	3.71183253858786	3.06961200148922	3.15863854944821	3.24788863675484
217	217	0.05	0.1	0.169	0.5	0.5	50	0	0.5	0.5	0	0	0	0	0	1	1000	3	1	0	0	1	0	1e+05	0.05101	997.60176	0	0.00143	0.460324669387826	0.499729949520638	0.460573905817125	0.499303269232155	952	1000	1040	0.316885046080309	0.444796849304696	0.586159213287869	0.489946683702779	0.499675752102521	0.509458529192738
218	218	0.05	0.1	0.239	0.707106781186548	0.707106781186548	50	0	0.707106781186548	0.707106781186548	0	0	0	0	0	1	1000	3	1	0	0	1	0	1e+05	0.05209	998.10488	0	0.0017	0.650052459237533	0.70692298991114	0.65026890642099	0.70626043846558	952	1000	1040	0.444956779054495	0.625538284522289	0.829422482951559	0.692986885075541	0.706759073038536	0.720696149799926
219	219	0.05	0.1	0.338	1	1	50	0	1	1	0	0	0	0	0	1	1000	3	1	0	0	1	0	1e+05	0.05073	998.28456	0	0.00133	0.919920431176067	0.999723938365624	0.920318834143125	0.998666109845047	952	1000	1040	0.634438984115406	0.888186330847642	1.17072899236017	0.979798824756943	0.999618545136734	1.01937230478672
220	220	0.05	0.1	0.534	1.58113883008419	1.58113883008419	50	0	1.58113883008419	1.58113883008419	0	0	0	0	0	1	1000	3	1	0	0	1	0	1e+05	0.05113	999.39424	0	0.00153	1.45055015779819	1.58045921207193	1.45097208399943	1.57895048237499	952	1000	1040	0.997723932499072	1.40245985118317	1.84778905834804	1.54931528625759	1.58016551675547	1.61140420894233
221	221	0.05	0.1	0.755	2.23606797749979	2.23606797749979	50	0	2.23606797749979	2.23606797749979	0	0	0	0	0	1	1000	3	1	0	0	1	0	1e+05	0.04988	1000.22208	0	0.00167	2.05698781180938	2.23535292881071	2.05775919889893	2.23327231629663	960	1000	1040	1.4157864110653	1.9896810151112	2.61725272821134	2.19148529671615	2.23505964018175	2.27906289488641
222	222	0.05	0.1	1.068	3.16227766016838	3.16227766016838	50	0	3.16227766016838	3.16227766016838	0	0	0	0	0	1	1000	3	1	0	0	1	0	1e+05	0.05165	999.6068	0	0.00145	2.90530492874978	3.16109250574347	2.90582532953409	3.15813854328047	952	1000	1040	1.98813010502346	2.80585292484361	3.70405458883368	3.09849281851304	3.16072599765086	3.22345505114685
223	223	0.05	0.1	0.169	0.612372435695794	0.612372435695794	75	0	0.5	0.5	0	0	0	0	0	1	1000	3	1	0	0	1	0	1e+05	0.0511	1022.95928	0	0.00686	0.460973560784756	0.499913877159693	0.460874126265358	0.499547251488063	996	1020	1052	0.317010352497663	0.444280327010699	0.587405595911391	0.491861718086092	0.499883648236749	0.507958732529961
224	224	0.05	0.1	0.239	0.866025403784439	0.866025403784439	75	0	0.707106781186548	0.707106781186548	0	0	0	0	0	1	1000	3	1	0	0	1	0	1e+05	0.05125	1022.44632	0	0.00746	0.650791316405409	0.706779758879078	0.650690729231466	0.70628509524892	996	1020	1052	0.44723657480374	0.626761583208007	0.828030400503776	0.695416493306276	0.706639089278651	0.718039654449565
225	225	0.05	0.1	0.338	1.22474487139159	1.22474487139159	75	0	1	1	0	0	0	0	0	1	1000	3	1	0	0	1	0	1e+05	0.05133	1022.75784	0	0.00742	0.921765349531647	0.999719164486403	0.921484415195517	0.998974309822143	996	1020	1052	0.634431758554745	0.889914587260356	1.17301125245426	0.983626034170345	0.999697203996327	1.0156646547812
226	226	0.05	0.1	0.534	1.93649167310371	1.93649167310371	75	0	1.58113883008419	1.58113883008419	0	0	0	0	0	1	1000	3	1	0	0	1	0	1e+05	0.05295	1023.89	0	0.00741	1.45504079213775	1.58070630539103	1.45483609536337	1.57951084900401	996	1020	1052	1.00153965633029	1.40126423608035	1.85499548411115	1.55531400014955	1.58048139287999	1.60575194768344
227	227	0.05	0.1	0.755	2.73861278752583	2.73861278752583	76	0	2.23606797749979	2.23606797749979	0	0	0	0	0	1	1000	3	1	0	0	1	0	1e+05	0.05129	1027.324	0	0.00848	2.05808631386944	2.23542161778185	2.05770330447103	2.23394687133926	1000	1024	1056	1.41522712251133	1.98530995231384	2.61888769662656	2.19995653588789	2.23525983549309	2.2708278032649
228	228	0.05	0.1	1.068	3.87298334620742	3.87298334620742	75	0	3.16227766016838	3.16227766016838	0	0	0	0	0	1	1000	3	1	0	0	1	0	1e+05	0.05015	1023.97808	0	0.00709	2.9058407231473	3.16144725211397	2.9051931225766	3.15902836564616	996	1020	1052	2.00172289768307	2.80754375066927	3.69345210733113	3.11083374192228	3.16094109771524	3.21209155477963
229	229	0.05	0.1	0.169	0.353553390593274	0.353553390593274	25	0.169	0.5	0.5	0	0	0	0	0	1	1000	3	1	0	0	1	0	1e+05	0.89815	1163.60016	0	0	0.467088439072067	0.499540725812191	0.4601406846914	0.499339431772333	1076	1156	1244	0.32336606871161	0.449757342545464	0.593086615823602	0.485416673235497	0.49938728862934	0.513522670016406
230	230	0.05	0.1	0.239	0.5	0.5	25	0.239	0.707106781186548	0.707106781186548	0	0	0	0	0	1	1000	3	1	0	0	1	0	1e+05	0.89946	1163.42976	0	0	0.662074269760922	0.706451731295326	0.651671920149681	0.706192695251475	1076	1156	1244	0.456464076480716	0.638327592774544	0.840393029429219	0.68649750523845	0.706183761365563	0.726092953354796
231	231	0.05	0.1	0.338	0.707106781186548	0.707106781186548	25	0.338	1	1	0	0	0	0	0	1	1000	3	1	0	0	1	0	1e+05	0.89741	1163.53032	0	0	0.934761349324261	0.99912242171391	0.920767614305966	0.998747207020846	1076	1164	1244	0.646091459368459	0.900551313133542	1.18753401237555	0.971039797814719	0.998927641052747	1.02675489580358
232	232	0.05	0.1	0.534	1.11803398874989	1.11803398874989	25	0.534	1.58113883008419	1.58113883008419	0	0	0	0	0	1	1000	3	1	0	0	1	0	1e+05	0.89893	1166.89528	0	0	1.47851332408417	1.58026010466639	1.45634207514928	1.57915616338967	1084	1164	1244	1.01934994261176	1.42727648323144	1.87779163878836	1.5355152351947	1.57972864618773	1.62445268211509
233	233	0.05	0.1	0.755	1.58113883008419	1.58113883008419	25	0.755	2.23606797749979	2.23606797749979	0	0	0	0	0	1	1000	3	1	0	0	1	0	1e+05	0.89774	1166.61176	0	0	2.08950266620318	2.23402291409701	2.05723563636465	2.23324864424	1084	1164	1244	1.44083117529492	2.01466622704106	2.65240034888829	2.17094212358591	2.23334651452738	2.29624620689719
234	234	0.05	0.1	1.068	2.23606797749979	2.23606797749979	25	1.068	3.16227766016838	3.16227766016838	0	0	0	0	0	1	1000	3	1	0	0	1	0	1e+05	0.89748	1165.65336	0	0	2.96196965833896	3.15908652138805	2.91526520883174	3.15847868096424	1084	1164	1244	2.05312711850589	2.86110666702093	3.75690597925175	3.06898229895298	3.15820784695077	3.24729658112922
235	235	0.05	0.1	0.169	0.5	0.5	50	0.169	0.5	0.5	0	0	0	0	0	1	1000	3	1	0	0	1	0	1e+05	0.89955	999.04896	0	3e-04	0.467113054095776	0.499776947096261	0.460011737186334	0.499280808132014	952	1000	1040	0.323337246721355	0.449567253652942	0.591422188129298	0.489849244878597	0.499655933480238	0.509602677418798
236	236	0.05	0.1	0.239	0.707106781186548	0.707106781186548	50	0.239	0.707106781186548	0.707106781186548	0	0	0	0	0	1	1000	3	1	0	0	1	0	1e+05	0.89945	998.99984	0	0.00029	0.661231715079199	0.706773928693322	0.651495268103844	0.706128405748301	952	1000	1040	0.457108997761629	0.636745305654101	0.838707059205172	0.692774451392627	0.706641792486166	0.720568757843154
237	237	0.05	0.1	0.338	1	1	50	0.338	1	1	0	0	0	0	0	1	1000	3	1	0	0	1	0	1e+05	0.89896	999.0144	0	0.00031	0.933430001589644	0.999534851590526	0.919316074641017	0.998628223434455	952	1000	1040	0.646763286821628	0.898975965669486	1.18160267881843	0.979916332415119	0.999395124235457	1.01909892719022
238	238	0.05	0.1	0.534	1.58113883008419	1.58113883008419	50	0.534	1.58113883008419	1.58113883008419	0	0	0	0	0	1	1000	3	1	0	0	1	0	1e+05	0.89872	1000.976	0	0.00052	1.47845297710448	1.58059314671201	1.45621203356216	1.57900935327518	960	1000	1040	1.02260889147093	1.42173882109972	1.87328746333885	1.54942245382705	1.58035171953855	1.6115531830052
239	239	0.05	0.1	0.755	2.23606797749979	2.23606797749979	50	0.755	2.23606797749979	2.23606797749979	0	0	0	0	0	1	1000	3	1	0	0	1	0	1e+05	0.89934	1001.55992	0	0.00038	2.08941079421423	2.23531759972528	2.05739254443561	2.23301460064679	960	1000	1048	1.44477986608157	2.01649431697949	2.6493068481198	2.19125271650752	2.23491468117113	2.27923408632607
240	240	0.05	0.1	1.068	3.16227766016838	3.16227766016838	50	1.068	3.16227766016838	3.16227766016838	0	0	0	0	0	1	1000	3	1	0	0	1	0	1e+05	0.90082	1000.99776	0	0.00034	2.95850702105062	3.161236316251	2.91515179172673	3.15809770752068	960	1000	1040	2.05059091835978	2.84778486596846	3.75013470468707	3.09856784718594	3.16094440747899	3.2235644026206
241	241	0.05	0.1	0.169	0.612372435695794	0.612372435695794	75	0.169	0.5	0.5	0	0	0	0	0	1	1000	3	1	0	0	1	0	1e+05	0.89901	1023.45664	0	0.00383	0.468025095962567	0.49987219360724	0.461275000966353	0.499506649182845	996	1020	1052	0.324682229457957	0.450950570088722	0.593645438335312	0.491877214848684	0.499762632483469	0.507865331907733
242	242	0.05	0.1	0.239	0.866025403784439	0.866025403784439	75	0.239	0.707106781186548	0.707106781186548	0	0	0	0	0	1	1000	3	1	0	0	1	0	1e+05	0.90015	1023.4516	0	0.00397	0.66089662645182	0.706924372764365	0.650943812779373	0.706384546360411	996	1020	1052	0.45729637395221	0.636085604897046	0.838274265034276	0.695558029973323	0.706834995810403	0.718210738745373
243	243	0.05	0.1	0.338	1.22474487139159	1.22474487139159	75	0.338	1	1	0	0	0	0	0	1	1000	3	1	0	0	1	0	1e+05	0.90034	1023.36168	0	0.00405	0.935619380066173	0.99972179720747	0.921796038594264	0.999031827633043	996	1020	1052	0.645995560591745	0.900552233371669	1.18821727644869	0.983656436744977	0.999594522550837	1.01569010949186
244	244	0.05	0.1	0.534	1.93649167310371	1.93649167310371	75	0.534	1.58113883008419	1.58113883008419	0	0	0	0	0	1	1000	3	1	0	0	1	0	1e+05	0.90047	1024.74624	0	0.00412	1.47740887538068	1.58078215911806	1.45550498839123	1.57961520683252	996	1020	1052	1.02282813722577	1.42527108808611	1.87389460622744	1.55542807983419	1.58064159751452	1.60580729524609
245	245	0.05	0.1	0.755	2.73861278752583	2.73861278752583	76	0.755	2.23606797749979	2.23606797749979	0	0	0	0	0	1	1000	3	1	0	0	1	0	1e+05	0.89936	1028.2784	0	0.00478	2.09279029070348	2.23560317989276	2.06165074252388	2.23401882179089	1000	1024	1056	1.45183472379584	2.01324167819203	2.65081515717446	2.19992678456337	2.23558223717058	2.27098280491594
246	246	0.05	0.1	1.068	3.87298334620742	3.87298334620742	75	1.068	3.16227766016838	3.16227766016838	0	0	0	0	0	1	1000	3	1	0	0	1	0	1e+05	0.89838	1024.72744	0	0.00397	2.95345639962516	3.16163014848768	2.90980016445866	3.1593605341408	996	1020	1052	2.03985230445794	2.84978074932929	3.74044473724664	3.1108645811613	3.1613520468254	3.21242818038851
